# Supplementary material for: An Integrated Approach to the Taxonomic Identification of Prehistoric Shell Ornaments
Source: PLoS One. 2014 Jun 17;9(6):e99839. doi: 10.1371/journal.pone.0099839 (PMC4061022; doi:10.1371/journal.pone.0099839)
Supplement: Supporting information S5 — Amino acid dataset. (XLSX) [file pone.0099839.s005.xlsx]

## Sheet: AA dataset
Experiment number	Sample	Class	Order	Superfamily	Family	Genus	Species	Provenance	Approximate age	Normalised composition						References
										Asx	Glx	Ser	Gly	Ala	Val
1	3582bHstar	Bivalvia	Veneroida	Arcticoidea	Arcticidae	Arctica	islandica	Iceland	50-100	20.42	16.28	10.13	20.41	20.11	12.65	Unpublished data
2	3583bHstar	Bivalvia	Veneroida	Arcticoidea	Arcticidae	Arctica	islandica	Iceland	50-100	23.61	16.92	13.03	13.61	18.99	13.83
3	3584bHstar	Bivalvia	Veneroida	Arcticoidea	Arcticidae	Arctica	islandica	Iceland	100-200	19.84	15.96	11.3	21.39	19.85	11.66
4	3585bHstar	Bivalvia	Veneroida	Arcticoidea	Arcticidae	Arctica	islandica	Iceland	100-200	21.59	16.23	11.79	22.32	16.34	11.73
5	3586bHstar	Bivalvia	Veneroida	Arcticoidea	Arcticidae	Arctica	islandica	Iceland	100-200	19.94	14.43	12.94	24.49	15.09	13.12
6	3587bHstar	Bivalvia	Veneroida	Arcticoidea	Arcticidae	Arctica	islandica	Iceland	50-100	20.87	16.99	11.61	20.9	17.79	11.83
7	3588bHstar	Bivalvia	Veneroida	Arcticoidea	Arcticidae	Arctica	islandica	Iceland	50-100	21.32	16.7	12.49	21.19	16.49	11.81
8	3589bHstar	Bivalvia	Veneroida	Arcticoidea	Arcticidae	Arctica	islandica	Iceland	100-200	23.17	16.12	9.38	27.44	12.53	11.36
9	3590bHstar	Bivalvia	Veneroida	Arcticoidea	Arcticidae	Arctica	islandica	Iceland	100-200	24.03	15.83	9.83	22.1	16.63	11.58
10	3591bHstar	Bivalvia	Veneroida	Arcticoidea	Arcticidae	Arctica	islandica	Iceland	100-200	23.97	16.17	9.8	23.12	14.99	11.94
11	3592bHstar	Bivalvia	Veneroida	Arcticoidea	Arcticidae	Arctica	islandica	Iceland	0-50	24.66	16.81	9.63	22.51	13.72	12.66
12	3593bHstar	Bivalvia	Veneroida	Arcticoidea	Arcticidae	Arctica	islandica	Iceland	50-100	23.24	16.23	8.06	20.94	19.14	12.38
13	3594bHstar	Bivalvia	Veneroida	Arcticoidea	Arcticidae	Arctica	islandica	Iceland	50-100	24.13	16.44	9.44	22.02	16.19	11.78
14	3595bHstar	Bivalvia	Veneroida	Arcticoidea	Arcticidae	Arctica	islandica	Iceland	50-100	23.84	16.39	9.77	22.05	16.08	11.87
15	3596bHstar	Bivalvia	Veneroida	Arcticoidea	Arcticidae	Arctica	islandica	Iceland	0-50	22.99	15.45	9.38	28.59	12.3	11.29
16	3597bHstar	Bivalvia	Veneroida	Arcticoidea	Arcticidae	Arctica	islandica	Iceland	0-50	22.02	15.72	9.57	29.09	12.29	11.32
17	6223bHstar	Bivalvia	Veneroida	Arcticoidea	Arcticidae	Arctica	sp.	Denmark	modern	22.67	16.92	9.12	24.02	16.24	11.03
18	6224bHstar	Bivalvia	Veneroida	Arcticoidea	Arcticidae	Arctica	sp.	Denmark	modern	22.21	16.51	9.04	25.18	16.2	10.87
19	6225bHstar	Bivalvia	Veneroida	Arcticoidea	Arcticidae	Arctica	sp.	Denmark	modern	22.05	16.64	8.95	25.36	15.87	11.14
20	0114bHstar	Bivalvia	Veneroida	Cardioidea	Cardiidae	Cardium	edule	Denmark	modern	24.63	15.05	6.6	29.37	14.04	10.32	Bailey, G. and Spikins, P., 2008. Mesolithic Europe. Cambridge University Press.
21	4592bHstar	Bivalvia	Veneroida	Cardioidea	Cardiidae	Cardium	sp.	Spain	Holocene	32.36	14.21	3.76	20.95	18.03	10.7	Unpublished data
22	4599bHstar	Bivalvia	Veneroida	Cardioidea	Cardiidae	Cardium	sp.	Spain	Late Pleistocene?	22.01	15.21	2.91	23.3	23.3	13.27
23	4806bHstar	Bivalvia	Veneroida	Cardioidea	Cardiidae	Cardium	sp.	Spain	Late Pleistocene?	31.82	13.93	3.7	26.03	16.41	8.11
24	4807bHstar	Bivalvia	Veneroida	Cardioidea	Cardiidae	Cardium	sp.	Spain	Late Pleistocene?	30.55	12.6	5.61	25.56	15.29	10.38
25	4808bHstar	Bivalvia	Veneroida	Cardioidea	Cardiidae	Cardium	sp.	Spain	Late Pleistocene?	50.8	13.55	6.66	15	8.72	5.28
26	4809bHstar	Bivalvia	Veneroida	Cardioidea	Cardiidae	Cardium	sp.	Spain	Late Pleistocene?	28.25	13.89	4.46	23.16	17.51	12.72
27	4810bHstar	Bivalvia	Veneroida	Cardioidea	Cardiidae	Cardium	sp.	Spain	Late Pleistocene?	23.88	16.54	6.95	25.34	14.28	13.01
28	4812bHstar	Bivalvia	Veneroida	Cardioidea	Cardiidae	Cardium	sp.	Spain	Late Pleistocene?	53.65	8.65	1.26	19.22	13.28	3.94
29	4813bHstar	Bivalvia	Veneroida	Cardioidea	Cardiidae	Cardium	sp.	Spain	Late Pleistocene?	20.41	12.55	2.79	31.31	21.8	11.15
30	4814bHstar	Bivalvia	Veneroida	Cardioidea	Cardiidae	Cardium	sp.	Spain	Late Pleistocene?	30.05	13.57	2.15	25	18.22	11.01
31	4816bHstar	Bivalvia	Veneroida	Cardioidea	Cardiidae	Cardium	glaucum	Spain	Late Pleistocene?	21.57	18.56	12	22.02	15.4	10.45
32	4818bHstar	Bivalvia	Veneroida	Cardioidea	Cardiidae	Cardium	sp.	Spain	Late Pleistocene?	45.49	10.59	1.01	21.67	15.04	6.21
33	4820bHstar	Bivalvia	Veneroida	Cardioidea	Cardiidae	Cardium	glaucum	Spain	Late Pleistocene?	18.2	19.48	10.29	18.27	16.2	17.56
34	4856bHstar	Bivalvia	Veneroida	Cardioidea	Cardiidae	Cardium	sp.	Spain	Late Pleistocene?	48.12	14.74	7.14	14.95	9.35	5.7
35	4857bHstar	Bivalvia	Veneroida	Cardioidea	Cardiidae	Cardium	sp.	Spain	Late Pleistocene?	51.32	9.36	1.77	20.34	13.15	4.06
36	4858bHstar	Bivalvia	Veneroida	Cardioidea	Cardiidae	Cardium	glaucum	Spain	Late Pleistocene?	29.44	15.84	6.01	22.79	16.97	8.96
37	0093bHstar	Bivalvia	Veneroida	Cyrenoidea	Cyrenidae	Corbicula	sp.	UK	MIS 7	19.93	17.35	3.54	26.1	23.26	9.82	Penkman, K., Preece, R., Keen, D., Maddy, D., Schreve, D. and Collins, M., 2007. Testing the aminostratigraphy of fluvial archives: the evidence from intra-crystalline proteins within freshwater shells. Quaternary Science Reviews, 26: 2958-2969.
38	0094bHstar	Bivalvia	Veneroida	Cyrenoidea	Cyrenidae	Corbicula	sp.	UK	MIS 7	13.16	16.78	4.28	31.77	24.23	9.79
39	0095bHstar	Bivalvia	Veneroida	Cyrenoidea	Cyrenidae	Corbicula	sp.	UK	MIS 7	25.42	14.76	2.74	26.54	21.61	8.93
40	0096bHstar	Bivalvia	Veneroida	Cyrenoidea	Cyrenidae	Corbicula	sp.	UK	MIS 7	16.62	20.03	10.56	22.92	18.23	11.63
41	0097bHstar	Bivalvia	Veneroida	Cyrenoidea	Cyrenidae	Corbicula	sp.	UK	MIS 7	29.42	12.66	3.88	28.28	17.78	7.98
42	0098bHstar	Bivalvia	Veneroida	Cyrenoidea	Cyrenidae	Corbicula	sp.	UK	MIS 7	29.14	13.81	3.6	27.26	18.38	7.82
43	0099bHstar	Bivalvia	Veneroida	Cyrenoidea	Cyrenidae	Corbicula	sp.	UK	MIS 9	24.16	15.15	5.59	30.16	16.71	8.23
44	0284bHstar	Bivalvia	Veneroida	Cyrenoidea	Cyrenidae	Corbicula	sp.	UK	MIS 7	35.76	13.74	3.36	19.98	17.05	10.12
45	0285bHstar	Bivalvia	Veneroida	Cyrenoidea	Cyrenidae	Corbicula	sp.	UK	MIS 7	27.33	15.28	3.36	24.97	19.72	9.34
46	0286bHstar	Bivalvia	Veneroida	Cyrenoidea	Cyrenidae	Corbicula	sp.	UK	MIS 7	36.57	11.3	4.4	23.2	15.25	9.28
47	0301bHstar	Bivalvia	Veneroida	Cyrenoidea	Cyrenidae	Corbicula	sp.	UK	MIS 7	16.81	20.91	11.09	24.54	16.7	9.94
48	0302bHstar	Bivalvia	Veneroida	Cyrenoidea	Cyrenidae	Corbicula	sp.	UK	MIS 7	22.86	16.58	3.23	25.86	21.28	10.19
49	0303bHstar	Bivalvia	Veneroida	Cyrenoidea	Cyrenidae	Corbicula	sp.	Germany	modern	32.21	11.93	9.08	25.95	11.94	8.9
50	0304bHstar	Bivalvia	Veneroida	Cyrenoidea	Cyrenidae	Corbicula	sp.	Germany	modern	34.53	10.18	8.49	26.57	11.75	8.49
51	0304bHstar	Bivalvia	Veneroida	Cyrenoidea	Cyrenidae	Corbicula	sp.	Germany	modern	32.79	10.74	8.87	27.47	11.39	8.73
52	0318bHstar	Bivalvia	Veneroida	Cyrenoidea	Cyrenidae	Corbicula	sp.	UK	MIS 7	26.11	14.35	4.24	22.58	23.23	9.5
53	0333bHstar	Bivalvia	Veneroida	Cyrenoidea	Cyrenidae	Corbicula	sp.	UK	MIS 9	11.81	11.45	8.14	42	17.57	9.03
54	4282bHstar	Bivalvia	Veneroida	Cyrenoidea	Cyrenidae	Corbicula	sp.	UK	MIS 7	18.1	20.28	4.53	32.24	17.37	7.48
55	4283bHstar	Bivalvia	Veneroida	Cyrenoidea	Cyrenidae	Corbicula	sp.	UK	MIS 11	28.31	13.05	2.69	25	22.43	8.53
56	4284bHstar	Bivalvia	Veneroida	Cyrenoidea	Cyrenidae	Corbicula	sp.	UK	MIS 11	27.8	12.81	2.31	25.29	23.25	8.54
57	4285bHstar	Bivalvia	Veneroida	Cyrenoidea	Cyrenidae	Corbicula	sp.	UK	MIS 11	28.4	12.62	2.56	25.27	22.22	8.92
58	8720bHstar	Bivalvia	Veneroida	Veneroidea	Veneridae	Dosinia	exoleta	UK	modern	23.7	14.45	11.83	27.25	14.66	8.12	This study
59	8721bHstar	Bivalvia	Veneroida	Veneroidea	Veneridae	Dosinia	exoleta	UK	modern	38.77	11.15	9.55	26.96	7.39	6.18
60	8722bHstar	Bivalvia	Veneroida	Veneroidea	Veneridae	Dosinia	exoleta	UK	modern	31.4	13.13	11.12	27.45	9.82	7.07
61	8709bHstar	Bivalvia	Arcoida	Arcoidea	Glycymerididae	Glycymeris	glycymeris	UK	modern	19.44	14.46	11.29	26.45	18.3	10.06
62	8710bHstar	Bivalvia	Arcoida	Arcoidea	Glycymerididae	Glycymeris	glycymeris	Italy	modern	23.11	17.91	6.72	30.23	13.9	8.13
63	8711bHstar	Bivalvia	Arcoida	Arcoidea	Glycymerididae	Glycymeris	glycymeris	France	modern	23.09	13.53	10.85	28.7	13.92	9.9
64	8712bHstar	Bivalvia	Arcoida	Arcoidea	Glycymerididae	Glycymeris	glycymeris	Spain	modern	24.59	16	9.41	30.84	10.56	8.59
65	080BGh19pmHstar	Bivalvia	Arcoida	Arcoidea	Glycymerididae	Glycymeris	insubrica	Spain	modern	22.71	18.29	8.02	23.89	18.76	8.33	Demarchi et al., in preparation: Intra-crystalline protein diagenesis (IcPD) dating on Glycymeris: testing the closed system behaviour on key Mediterranean raised beach deposits
66	080BGh20pmHstar	Bivalvia	Arcoida	Arcoidea	Glycymerididae	Glycymeris	insubrica	Spain	modern	23.21	18.38	8.51	23.34	18.13	8.44
67	080BGh21pmHstar	Bivalvia	Arcoida	Arcoidea	Glycymerididae	Glycymeris	insubrica	Spain	modern	23.02	17.26	8.73	24.4	18.25	8.33
68	9475bHstar	Bivalvia	Arcoida	Arcoidea	Glycymerididae	Glycymeris	glycymeris	Italy	MIS 5	22.37	20.49	0	20.2	24.4	12.53
69	9476bHstar	Bivalvia	Arcoida	Arcoidea	Glycymerididae	Glycymeris	glycymeris	Italy	MIS 5	21.5	20.57	1.25	17.74	25.55	13.4
70	9477bHstar	Bivalvia	Arcoida	Arcoidea	Glycymerididae	Glycymeris	glycymeris	Italy	MIS 5	22.5	20.37	1.36	19.52	24.19	12.06
71	9478bHstar	Bivalvia	Arcoida	Arcoidea	Glycymerididae	Glycymeris	glycymeris	Italy	MIS 5	22.2	20.07	1.77	19.14	24.54	12.27
72	9479bHstar	Bivalvia	Arcoida	Arcoidea	Glycymerididae	Glycymeris	glycymeris	Italy	MIS 5	27.68	22.43	0	22.7	17.65	9.54
73	9480bHstar	Bivalvia	Arcoida	Arcoidea	Glycymerididae	Glycymeris	glycymeris	Italy	MIS 5	27.09	21.43	1.94	23.2	17.26	9.08
74	9481bHstar	Bivalvia	Arcoida	Arcoidea	Glycymerididae	Glycymeris	glycymeris	Italy	MIS 5	27.66	17.59	1.28	23.04	21.69	8.73
75	9482bHstar	Bivalvia	Arcoida	Arcoidea	Glycymerididae	Glycymeris	glycymeris	Italy	MIS 5	26.53	17.29	2.7	24.88	20.74	7.86
76	140Bgly22bHstar	Bivalvia	Arcoida	Arcoidea	Glycymerididae	Glycymeris	insubrica	Spain	modern	23.29	17.98	8.27	24.82	17.25	8.39
77	140Bgly23bHstar	Bivalvia	Arcoida	Arcoidea	Glycymerididae	Glycymeris	insubrica	Spain	modern	22.74	17.41	8.58	25.21	17.63	8.43
78	6856bHstar	Bivalvia	Pectinoida	Pectinoidea	Pectinidae	Pecten	sp.	Greece	MIS 11	42.45	10.56	5.24	14.45	23.35	3.94	Unpublished data
79	6865bHstar	Bivalvia	Pectinoida	Pectinoidea	Pectinidae	Pecten	sp.	Greece	MIS 5	53.92	10.93	4.89	13.45	13.95	2.86
80	6867bHstar	Bivalvia	Pectinoida	Pectinoidea	Pectinidae	Pecten	sp.	Greece	MIS 6	56.42	11.17	4.44	13.17	12.1	2.72
81	6869bHstar	Bivalvia	Pectinoida	Pectinoidea	Pectinidae	Pecten	sp.	Greece	MIS 5	54.54	11.15	4.98	14.61	12.02	2.7
82	6871bHstar	Bivalvia	Pectinoida	Pectinoidea	Pectinidae	Pecten	sp.	Greece	MIS 4	58.66	11	5.22	12.56	10.23	2.33
83	6873bHstar	Bivalvia	Pectinoida	Pectinoidea	Pectinidae	Pecten	sp.	Greece	MIS 5	56.12	10.06	5.03	14.61	11.82	2.37
84	6875bHstar	Bivalvia	Pectinoida	Pectinoidea	Pectinidae	Pecten	sp.	Greece	MIS 5	56.07	9.98	5.15	13.23	12.77	2.79
85	6877bHstar	Bivalvia	Pectinoida	Pectinoidea	Pectinidae	Pecten	sp.	Greece	MIS 5	57.77	11.02	4.66	12.35	11.34	2.86
86	8275 bHstar	Bivalvia	Pectinoida	Pectinoidea	Pectinidae	Pecten	sp.	Italy	Middle Pleistocene	43.09	10.01	7.16	16.71	19.75	3.27
87	8276 bHstar	Bivalvia	Pectinoida	Pectinoidea	Pectinidae	Pecten	sp.	Italy	Middle Pleistocene	42.88	9.65	7.63	17.13	19.36	3.35
88	8277 bHstar	Bivalvia	Pectinoida	Pectinoidea	Pectinidae	Pecten	sp.	Italy	Middle Pleistocene	38.63	12.12	8.27	16.72	20.53	3.74
89	8280 bHstar	Bivalvia	Pectinoida	Pectinoidea	Pectinidae	Pecten	sp.	Italy	Middle Pleistocene	43.53	10.3	6.15	23.47	14.84	1.72
90	8281 bHstar	Bivalvia	Pectinoida	Pectinoidea	Pectinidae	Pecten	sp.	Italy	Middle Pleistocene	26.3	8.96	5.88	22.1	32.43	4.33
91	8282 bHstar	Bivalvia	Pectinoida	Pectinoidea	Pectinidae	Pecten	sp.	Italy	Middle Pleistocene	26.43	9.1	5.81	22.24	32.05	4.38
92	8463 bHstar	Bivalvia	Pectinoida	Pectinoidea	Pectinidae	Pecten	sp.	Italy	Middle Pleistocene	42.57	8.02	5.9	18.04	22.02	3.45
93	8464 bHstar	Bivalvia	Pectinoida	Pectinoidea	Pectinidae	Pecten	sp.	Italy	Middle Pleistocene	44.46	8.22	5.26	17.86	20.89	3.3
94	8465 bHstar	Bivalvia	Pectinoida	Pectinoidea	Pectinidae	Pecten	sp.	Italy	Middle Pleistocene	44.57	10.36	4.75	13.88	22.62	3.81
95	8466 bHstar	Bivalvia	Pectinoida	Pectinoidea	Pectinidae	Pecten	sp.	Italy	Middle Pleistocene	43.63	11.43	5.14	14.9	20.82	4.08
96	8469 bHstar	Bivalvia	Pectinoida	Pectinoidea	Pectinidae	Pecten	sp.	Italy	Middle Pleistocene	33.27	8.5	4.92	19.61	30.17	3.54
97	8470 bHstar	Bivalvia	Pectinoida	Pectinoidea	Pectinidae	Pecten	sp.	Italy	Middle Pleistocene	31.65	8.9	6.47	19.04	30.41	3.52
98	8471 bHstar	Bivalvia	Pectinoida	Pectinoidea	Pectinidae	Pecten	sp.	Italy	Middle Pleistocene	49.15	9.56	5.64	17.92	16.22	1.51
99	8472 bHstar	Bivalvia	Pectinoida	Pectinoidea	Pectinidae	Pecten	sp.	Italy	Middle Pleistocene	50.27	9.73	5.77	15.89	16.75	1.6
100	000PeM07bHstar	Bivalvia	Pectinoida	Pectinoidea	Pectinidae	Pecten	sp.	UK	modern	37.32	12.9	17.34	17.63	10.26	4.55
101	000PeM08bHstar	Bivalvia	Pectinoida	Pectinoidea	Pectinidae	Pecten	sp.	UK	modern	37.16	13.33	16.82	17.71	10.32	4.68
102	000PeM09bHstar	Bivalvia	Pectinoida	Pectinoidea	Pectinidae	Pecten	sp.	UK	modern	37.07	13.25	16.91	17.84	10.19	4.74
103	0820bHstar	Bivalvia	Veneroida	Tellinoidea	Tellinidae	Macoma	balthica	UK	Middle Pleistocene	24.98	13.3	4.62	27.96	17.87	11.28	Bates M, Wenban-Smith F, Briant R, Bates R, 2007 (updated 2008). The Palaeolithic Archaeology of the Sussex/Hampshire Coastal Corridor. Collection doi:10.5284/1000303
104	0821bHstar	Bivalvia	Veneroida	Tellinoidea	Tellinidae	Macoma	balthica	UK	Middle Pleistocene	23.81	12.78	4.84	30.62	17.28	10.68	Unpublished data
105	0822bHstar	Bivalvia	Veneroida	Tellinoidea	Tellinidae	Macoma	balthica	UK	Middle Pleistocene	25.2	13.78	4.9	26.31	18.37	11.44
106	0823bHstar	Bivalvia	Veneroida	Tellinoidea	Tellinidae	Macoma	balthica	UK	Middle Pleistocene	23.74	16.14	4.89	25	18.44	11.79
107	0824bHstar	Bivalvia	Veneroida	Tellinoidea	Tellinidae	Macoma	balthica	UK	Middle Pleistocene	23.98	16.38	5.14	26.58	17.12	10.8
108	0842bHstar	Bivalvia	Veneroida	Tellinoidea	Tellinidae	Macoma	balthica	UK	Middle Pleistocene	25.53	13.18	3.67	25.12	19.84	12.66
109	0843bHstar	Bivalvia	Veneroida	Tellinoidea	Tellinidae	Macoma	balthica	UK	Middle Pleistocene	26.6	14.34	4.26	22.22	20.08	12.5
110	0844bHstar	Bivalvia	Veneroida	Tellinoidea	Tellinidae	Macoma	balthica	UK	Middle Pleistocene	26.2	14.59	4.14	21.99	20.48	12.59
111	3604bHstar	Bivalvia	Unionoida		Margaritiferidae	Margaritifera	margaritifera	Sweden	0-100	19.2	9.43	11.82	41.94	9.66	7.95
112	3605bHstar	Bivalvia	Unionoida		Margaritiferidae	Margaritifera	margaritifera	Sweden	0-100	21.42	8.99	11.73	40.31	9.18	8.36
113	3606bHstar	Bivalvia	Unionoida		Margaritiferidae	Margaritifera	margaritifera	Sweden	100-200	21.62	11.3	11.13	33.79	13.66	8.5
114	3607bHstar	Bivalvia	Unionoida		Margaritiferidae	Margaritifera	margaritifera	Czech Rep	0-100	19.72	9.08	11.49	40.04	11.96	7.71
115	3608bHstar	Bivalvia	Unionoida		Margaritiferidae	Margaritifera	margaritifera	Czech Rep	0-100	20.57	9.85	11.79	38.2	11.71	7.87
116	3609bHstar	Bivalvia	Unionoida		Margaritiferidae	Margaritifera	margaritifera	Czech Rep	0-100	20.73	10.38	11.55	34.25	14.95	8.15
117	3610bHstar	Bivalvia	Unionoida		Margaritiferidae	Margaritifera	margaritifera	Czech Rep	0-100	18.85	9.18	12.25	39.57	11.14	9
118	3611bHstar	Bivalvia	Unionoida		Margaritiferidae	Margaritifera	margaritifera	Czech Rep	100-200	19.01	9.76	11.45	38.62	12.89	8.27
119	3612bHstar	Bivalvia	Unionoida		Margaritiferidae	Margaritifera	margaritifera	Czech Rep	100-200	20.09	10.46	11.01	35.46	14.65	8.35
120	3613bHstar	Bivalvia	Unionoida		Margaritiferidae	Margaritifera	margaritifera	Sweden	0-100	17.29	10.1	13.17	40.3	10.19	8.94
121	3614bHstar	Bivalvia	Unionoida		Margaritiferidae	Margaritifera	margaritifera	Sweden	0-100	20.13	9.75	12.3	38.82	10.63	8.37
122	3615bHstar	Bivalvia	Unionoida		Margaritiferidae	Margaritifera	margaritifera	Sweden	0-100	17.98	8.9	11.49	40.49	13.06	8.08
123	0210bHstar	Bivalvia	Veneroida	Veneroidea	Veneridae	Mercenaria	mercenaria	USA	150000-250000	27.42	17.97	3.86	19.7	19.07	11.98	Wehmiller, J.F., 1984. Interlaboratory comparison of amino acid enantiomeric ratios in fossil Pleistocene mollusks. Quaternary Research, 22: 109-120.
124	0211bHstar	Bivalvia	Veneroida	Veneroidea	Veneridae	Mercenaria	mercenaria	USA	ca. 1000000	19.93	19.22	1.55	16.58	26.28	16.45
125	5216bHstar	Bivalvia	Veneroida	Veneroidea	Veneridae	Mercenaria	sp.	USA	150000-250000	29.43	17.56	1.57	14.55	23.7	13.19
126	5217bHstar	Bivalvia	Veneroida	Veneroidea	Veneridae	Mercenaria	mercenaria	USA	150000-250000	33.04	17.39	1.81	15.51	19.34	12.91
127	5218bHstar	Bivalvia	Veneroida	Veneroidea	Veneridae	Mercenaria	mercenaria	USA	150000-250000	26.49	18.62	2.16	16.95	21.85	13.93
128	MOstB01bHstar	Bivalvia	Ostreoida	Ostreoidea	Ostreidae	Ostrea	sp.	Denmark	modern	40.58	9.46	14.02	28.97	3.62	3.35	This study
129	MOstB02bHstar	Bivalvia	Ostreoida	Ostreoidea	Ostreidae	Ostrea	sp.	Denmark	modern	44.58	7.41	12.63	31.34	2.15	1.9
130	MOstB03bHstar	Bivalvia	Ostreoida	Ostreoidea	Ostreidae	Ostrea	sp.	Denmark	modern	45.14	7.57	12.43	30.78	2.19	1.88
131	MOstB04bHstar	Bivalvia	Ostreoida	Ostreoidea	Ostreidae	Ostrea	sp.	Denmark	modern	37.25	10.35	0.77	40.42	7.87	3.34
132	MOstB05bHstar	Bivalvia	Ostreoida	Ostreoidea	Ostreidae	Ostrea	sp.	Denmark	modern	38.78	10.06	0.44	38.8	8.54	3.38
133	MOstB06bHstar	Bivalvia	Ostreoida	Ostreoidea	Ostreidae	Ostrea	sp.	Denmark	modern	36.38	10.13	0.85	37.52	11.6	3.53
134	8705bHstar	Bivalvia	Ostreoida	Pectinoidea	Spondylidae	Spondylus	gaederopus	Lebanon	modern	24.54	13.73	12.72	32.67	10.58	5.76
135	8706bHstar	Bivalvia	Ostreoida	Pectinoidea	Spondylidae	Spondylus	gaederopus	Spain	modern	20.49	12.25	8.89	39.05	11.06	8.25
136	8707bHstar	Bivalvia	Ostreoida	Pectinoidea	Spondylidae	Spondylus	gaederopus	Spain	modern	37.55	10.91	10.45	26.24	10.01	4.83
137	8708bHstar	Bivalvia	Ostreoida	Pectinoidea	Spondylidae	Spondylus	gaederopus	Spain	modern	41.48	11.73	7.81	25.99	8.35	4.64
138	3598bHstar	Bivalvia	Unionoida	Unionoidea	Unionidae	Unio	tumidus	Sweden	0-50	18.89	10.7	10.46	38.64	13.16	8.14
139	3599bHstar	Bivalvia	Unionoida	Unionoidea	Unionidae	Unio	tumidus	Sweden	0-51	20.97	12.15	10.86	33.42	15.78	6.82	Unpublished data
140	3600bHstar	Bivalvia	Unionoida	Unionoidea	Unionidae	Unio	tumidus	Sweden	0-52	17.86	11.18	11.19	35.43	16.5	7.84
141	3601bHstar	Bivalvia	Unionoida	Unionoidea	Unionidae	Unio	tumidus	Sweden	0-53	16.87	8.86	11.53	40.14	13.01	9.59
142	3602bHstar	Bivalvia	Unionoida	Unionoidea	Unionidae	Unio	tumidus	Sweden	0-54	18.95	10.24	11.84	35.48	14.97	8.53
143	3603bHstar	Bivalvia	Unionoida	Unionoidea	Unionidae	Unio	tumidus	Sweden	0-55	19.03	11.26	12.08	33.58	16.61	7.44
144	0480bHstar	Gastropoda	Littorinimorpha	Truncatelloida	Bithyniidae	Bithynia	tentaculata	UK	MIS 1	18.5	22.86	7.93	22.49	19.45	8.77	Penkman, K., Preece, R., Keen, D., Maddy, D., Schreve, D. and Collins, M., 2007. Testing the aminostratigraphy of fluvial archives: the evidence from intra-crystalline proteins within freshwater shells. Quaternary Science Reviews, 26: 2958-2969.
145	0481bHstar	Gastropoda	Littorinimorpha	Truncatelloida	Bithyniidae	Bithynia	tentaculata	UK	MIS 1	20.02	23.66	9.12	21.75	17.1	8.34
146	0482bHstar	Gastropoda	Littorinimorpha	Truncatelloida	Bithyniidae	Bithynia	tentaculata	UK	MIS 1	20.46	22.42	8.46	24.13	16.89	7.64
147	0483bHstar	Gastropoda	Littorinimorpha	Truncatelloida	Bithyniidae	Bithynia	tentaculata	UK	MIS 11	19.37	27.66	2.12	16.08	25	9.77
148	0484bHstar	Gastropoda	Littorinimorpha	Truncatelloida	Bithyniidae	Bithynia	tentaculata	UK	MIS 11	18.24	24.06	1.68	22.83	24.06	9.12
149	0485bHstar	Gastropoda	Littorinimorpha	Truncatelloida	Bithyniidae	Bithynia	tentaculata	UK	MIS 11	18.48	23.7	2.06	23.54	23.01	9.2
150	0506bHstar	Gastropoda	Littorinimorpha	Truncatelloida	Bithyniidae	Bithynia	tentaculata	UK	MIS 11	27.3	24.98	2.97	17.53	18.25	8.97
151	0520bHstar	Gastropoda	Littorinimorpha	Truncatelloida	Bithyniidae	Bithynia	tentaculata	UK	MIS 1	18.27	21.88	9.26	21.69	20.33	8.57
152	0521bHstar	Gastropoda	Littorinimorpha	Truncatelloida	Bithyniidae	Bithynia	tentaculata	UK	MIS 1	19.23	24.8	8	20.05	19.63	8.29
153	0522bHstar	Gastropoda	Littorinimorpha	Truncatelloida	Bithyniidae	Bithynia	tentaculata	UK	MIS 1	17.83	24.68	8.47	18.5	20.45	10.06
154	0523bHstar	Gastropoda	Littorinimorpha	Truncatelloida	Bithyniidae	Bithynia	tentaculata	UK	MIS 1	17.83	22.37	8.1	24.13	19.48	8.1
155	0524bHstar	Gastropoda	Littorinimorpha	Truncatelloida	Bithyniidae	Bithynia	tentaculata	UK	MIS 1	19.22	24.47	7.23	21.31	20	7.77
156	0531bHstar	Gastropoda	Littorinimorpha	Truncatelloida	Bithyniidae	Bithynia	tentaculata	UK	MIS 5	14.33	19.41	6.63	28.28	22.59	8.77
157	0859bHstar	Gastropoda	Littorinimorpha	Truncatelloida	Bithyniidae	Bithynia	tentaculata	UK	MIS 9	17.55	26.61	2.67	20.98	23.53	8.66
158	0880bHstar	Gastropoda	Littorinimorpha	Truncatelloida	Bithyniidae	Bithynia	tentaculata	UK	MIS 9	16.39	22.62	3.6	26.59	21.7	9.09
159	0881bHstar	Gastropoda	Littorinimorpha	Truncatelloida	Bithyniidae	Bithynia	tentaculata	UK	MIS 9	17.46	23.95	2.86	24.72	21.74	9.27
160	0883bHstar	Gastropoda	Littorinimorpha	Truncatelloida	Bithyniidae	Bithynia	tentaculata	UK	MIS 9	15.06	26.25	2.01	23.72	25.73	7.22
161	0884bHstar	Gastropoda	Littorinimorpha	Truncatelloida	Bithyniidae	Bithynia	tentaculata	UK	MIS 4/5	19.64	22.69	6.28	25.53	18.35	7.51
162	0885bHstar	Gastropoda	Littorinimorpha	Truncatelloida	Bithyniidae	Bithynia	tentaculata	UK	MIS 4/5	19.47	21.53	6.77	26.05	18.81	7.38
163	0886bHstar	Gastropoda	Littorinimorpha	Truncatelloida	Bithyniidae	Bithynia	tentaculata	UK	MIS 9	17.26	27.7	2.41	18.31	25.66	8.66
164	0887bHstar	Gastropoda	Littorinimorpha	Truncatelloida	Bithyniidae	Bithynia	tentaculata	UK	MIS 9	16.53	26.62	3.04	21.19	24.34	8.27
165	0888bHstar	Gastropoda	Littorinimorpha	Truncatelloida	Bithyniidae	Bithynia	tentaculata	UK	MIS 9	16.99	22.82	5.46	26.93	20	7.79
166	0889bHstar	Gastropoda	Littorinimorpha	Truncatelloida	Bithyniidae	Bithynia	tentaculata	UK	MIS 9	17.15	24.74	6.32	24.22	19.58	8
167	0890bHstar	Gastropoda	Littorinimorpha	Truncatelloida	Bithyniidae	Bithynia	tentaculata	UK	MIS 9	17.15	24.61	6.42	23.52	19.9	8.4
168	0895bHstar	Gastropoda	Littorinimorpha	Truncatelloida	Bithyniidae	Bithynia	tentaculata	UK	MIS 5	19.57	24.36	5.34	22.72	20.07	7.94
169	0896bHstar	Gastropoda	Littorinimorpha	Truncatelloida	Bithyniidae	Bithynia	tentaculata	UK	MIS 5	19.04	25.89	4.42	20.31	22.08	8.27
170	0897bHstar	Gastropoda	Littorinimorpha	Truncatelloida	Bithyniidae	Bithynia	tentaculata	UK	MIS 5	18.46	24.48	4.56	24.71	20.14	7.66
171	0956bHstar	Gastropoda	Littorinimorpha	Truncatelloida	Bithyniidae	Bithynia	tentaculata	UK	MIS 5	15.28	18.98	4.98	32.77	20.44	7.55
172	0957bHstar	Gastropoda	Littorinimorpha	Truncatelloida	Bithyniidae	Bithynia	tentaculata	UK	MIS 5	17.7	23.06	4.44	27.23	19.68	7.89
173	0958bHstar	Gastropoda	Littorinimorpha	Truncatelloida	Bithyniidae	Bithynia	tentaculata	UK	MIS 5	16.62	22.97	4.59	27.96	20.49	7.37
174	1140bHstar	Gastropoda	Littorinimorpha	Truncatelloida	Bithyniidae	Bithynia	tentaculata	UK	MIS 7	12.32	16.56	4.27	28.15	28.6	10.11
175	1141bHstar	Gastropoda	Littorinimorpha	Truncatelloida	Bithyniidae	Bithynia	tentaculata	UK	MIS 7	14.78	16.32	5.23	31.2	23.97	8.5
176	1142bHstar	Gastropoda	Littorinimorpha	Truncatelloida	Bithyniidae	Bithynia	tentaculata	UK	MIS 7	14.98	17.67	4.71	29.56	24.51	8.56
177	1143bHstar	Gastropoda	Littorinimorpha	Truncatelloida	Bithyniidae	Bithynia	tentaculata	UK	MIS 7	14.88	15.75	4.66	30.2	24.58	9.92
178	1144bHstar	Gastropoda	Littorinimorpha	Truncatelloida	Bithyniidae	Bithynia	tentaculata	UK	MIS 7	16.58	17.52	5.55	28.24	23.01	9.1
179	1145bHstar	Gastropoda	Littorinimorpha	Truncatelloida	Bithyniidae	Bithynia	tentaculata	UK	MIS 7	12.23	14.36	4.7	31.58	26.7	10.44
180	1146bHstar	Gastropoda	Littorinimorpha	Truncatelloida	Bithyniidae	Bithynia	tentaculata	UK	MIS 7	17.15	21	5.08	26.86	21.46	8.46
181	1147bHstar	Gastropoda	Littorinimorpha	Truncatelloida	Bithyniidae	Bithynia	tentaculata	UK	MIS 7	14.49	15.94	5.5	30.69	23.81	9.56
182	1148bHstar	Gastropoda	Littorinimorpha	Truncatelloida	Bithyniidae	Bithynia	tentaculata	UK	MIS 7	16.7	19.42	4.7	27.09	22.57	9.52
183	1149bHstar	Gastropoda	Littorinimorpha	Truncatelloida	Bithyniidae	Bithynia	tentaculata	UK	MIS 7	14.32	16.72	5.09	27.57	25.73	10.57
184	1150bHstar	Gastropoda	Littorinimorpha	Truncatelloida	Bithyniidae	Bithynia	tentaculata	UK	MIS 7	18.08	24.54	4.09	23.44	21.44	8.41
185	1151bHstar	Gastropoda	Littorinimorpha	Truncatelloida	Bithyniidae	Bithynia	tentaculata	UK	MIS 7	16	18.61	4.45	27.91	23.56	9.46
186	1152bHstar	Gastropoda	Littorinimorpha	Truncatelloida	Bithyniidae	Bithynia	tentaculata	UK	MIS 7	14.04	16.98	6.4	31.03	22.54	9.01
187	1153bHstar	Gastropoda	Littorinimorpha	Truncatelloida	Bithyniidae	Bithynia	tentaculata	UK	MIS 7	18.45	22.53	4.1	24.82	21.38	8.71
188	1175bHstar	Gastropoda	Littorinimorpha	Truncatelloida	Bithyniidae	Bithynia	troscheli	UK	MIS 13	13.44	6.21	28.6	14.05	6.89	30.81
189	1201bHstar	Gastropoda	Littorinimorpha	Truncatelloida	Bithyniidae	Bithynia	tentaculata	UK	MIS 7	13.47	16.61	4.19	32.25	24.07	9.42
190	1202bHstar	Gastropoda	Littorinimorpha	Truncatelloida	Bithyniidae	Bithynia	tentaculata	UK	MIS 7	15.47	18.42	4.91	29.26	23.3	8.64
191	1203bHstar	Gastropoda	Littorinimorpha	Truncatelloida	Bithyniidae	Bithynia	tentaculata	UK	MIS 7	18.22	24.68	3.97	23.47	21.14	8.53
192	1204bHstar	Gastropoda	Littorinimorpha	Truncatelloida	Bithyniidae	Bithynia	tentaculata	UK	MIS 7	18.74	24.94	3.95	20.05	23.46	8.86
193	1205bHstar	Gastropoda	Littorinimorpha	Truncatelloida	Bithyniidae	Bithynia	tentaculata	UK	MIS 7	13.47	17.49	5.24	28.09	25.5	10.22
194	1238bHstar	Gastropoda	Littorinimorpha	Truncatelloida	Bithyniidae	Bithynia	tentaculata	UK	MIS 7	13.84	15.09	5.13	27.76	28.2	9.98
195	1239bHstar	Gastropoda	Littorinimorpha	Truncatelloida	Bithyniidae	Bithynia	tentaculata	UK	MIS 7	16.6	17.81	4.97	24.64	26.36	9.61
196	1240bHstar	Gastropoda	Littorinimorpha	Truncatelloida	Bithyniidae	Bithynia	tentaculata	UK	MIS 7	15.36	17.78	4.21	25.69	27.26	9.7
197	1241bHstar	Gastropoda	Littorinimorpha	Truncatelloida	Bithyniidae	Bithynia	tentaculata	UK	MIS 7	16.43	16.29	4.91	28.39	24.6	9.38
198	1242bHstar	Gastropoda	Littorinimorpha	Truncatelloida	Bithyniidae	Bithynia	tentaculata	UK	MIS 7	11.57	11.96	5.4	30.35	29.43	11.28
199	1243bHstar	Gastropoda	Littorinimorpha	Truncatelloida	Bithyniidae	Bithynia	tentaculata	UK	MIS 7	12.49	12.37	6.11	30.37	28.14	10.52
200	1460bHstar	Gastropoda	Littorinimorpha	Truncatelloida	Bithyniidae	Bithynia	tentaculata	UK	MIS 11	13.73	19.33	3.51	18.68	32.9	11.85
201	1461bHstar	Gastropoda	Littorinimorpha	Truncatelloida	Bithyniidae	Bithynia	tentaculata	UK	MIS 11	13.23	20.07	3.48	20.74	31.5	10.99
202	1462bHstar	Gastropoda	Littorinimorpha	Truncatelloida	Bithyniidae	Bithynia	tentaculata	UK	MIS 11	16.05	24.14	3.01	17.51	29.42	9.88
203	1463bHstar	Gastropoda	Littorinimorpha	Truncatelloida	Bithyniidae	Bithynia	tentaculata	UK	MIS 11	15.88	24.24	3.08	20.65	25.25	10.9
204	2097bHstar	Gastropoda	Littorinimorpha	Truncatelloida	Bithyniidae	Bithynia	tentaculata	UK	MIS 9	12.33	20.64	8.16	30.13	19.39	9.34
205	2098bHstar	Gastropoda	Littorinimorpha	Truncatelloida	Bithyniidae	Bithynia	tentaculata	UK	MIS 9	15.99	22.36	10.24	22.93	18.14	10.33
206	2099bHstar	Gastropoda	Littorinimorpha	Truncatelloida	Bithyniidae	Bithynia	tentaculata	UK	MIS 9	16.25	20.25	4.54	26.66	22.23	10.07
207	2100bHstar	Gastropoda	Littorinimorpha	Truncatelloida	Bithyniidae	Bithynia	tentaculata	UK	MIS 9	17.2	28.08	2.66	17.61	26.86	7.6
208	2101bHstar	Gastropoda	Littorinimorpha	Truncatelloida	Bithyniidae	Bithynia	tentaculata	UK	MIS 9	17.13	26.85	2.04	17.4	27.87	8.7
209	2102bHstar	Gastropoda	Littorinimorpha	Truncatelloida	Bithyniidae	Bithynia	tentaculata	UK	MIS 9	16.47	24.09	2.11	17.34	30.85	9.14
210	2103bHstar	Gastropoda	Littorinimorpha	Truncatelloida	Bithyniidae	Bithynia	tentaculata	UK	MIS 9	16.84	27.41	1.91	20.04	25.97	7.84
211	2104bHstar	Gastropoda	Littorinimorpha	Truncatelloida	Bithyniidae	Bithynia	tentaculata	UK	MIS 9	13.3	17.13	2.64	29.84	27.6	9.49
212	2105bHstar	Gastropoda	Littorinimorpha	Truncatelloida	Bithyniidae	Bithynia	tentaculata	UK	MIS 9	10.38	14.99	3.12	40.51	24.12	6.88
213	2106bHstar	Gastropoda	Littorinimorpha	Truncatelloida	Bithyniidae	Bithynia	tentaculata	UK	MIS 9	16.96	25.32	1.89	20.95	26.76	8.12
214	2107bHstar	Gastropoda	Littorinimorpha	Truncatelloida	Bithyniidae	Bithynia	tentaculata	UK	MIS 9	16.79	27.99	1.77	18.03	27.06	8.37
215	2108bHstar	Gastropoda	Littorinimorpha	Truncatelloida	Bithyniidae	Bithynia	tentaculata	UK	MIS 9	16.5	24.12	2.11	21.52	27.1	8.64
216	2109bHstar	Gastropoda	Littorinimorpha	Truncatelloida	Bithyniidae	Bithynia	tentaculata	UK	MIS 9	18.71	25.8	2.49	19.09	24.85	9.06
217	2110bHstar	Gastropoda	Littorinimorpha	Truncatelloida	Bithyniidae	Bithynia	tentaculata	UK	MIS 9	16.32	26.23	2.62	22.49	24.61	7.74
218	2111bHstar	Gastropoda	Littorinimorpha	Truncatelloida	Bithyniidae	Bithynia	tentaculata	UK	MIS 9	11.26	20.5	4.13	35.91	21.29	6.9
219	2112bHstar	Gastropoda	Littorinimorpha	Truncatelloida	Bithyniidae	Bithynia	tentaculata	UK	MIS 9	16.12	25.45	2.16	23.02	25.8	7.46
220	2113bHstar	Gastropoda	Littorinimorpha	Truncatelloida	Bithyniidae	Bithynia	tentaculata	UK	MIS 9	19.82	26.36	2.08	20.49	23.04	8.21
221	2114bHstar	Gastropoda	Littorinimorpha	Truncatelloida	Bithyniidae	Bithynia	tentaculata	UK	MIS 9	16.79	26.76	1.87	20.39	26.29	7.9
222	2115bHstar	Gastropoda	Littorinimorpha	Truncatelloida	Bithyniidae	Bithynia	tentaculata	UK	MIS 9	17.25	24.91	2.3	24.2	23.79	7.56
223	2116bHstar	Gastropoda	Littorinimorpha	Truncatelloida	Bithyniidae	Bithynia	tentaculata	UK	MIS 9	14.91	20.76	8.6	24.99	23.25	7.49
224	2117bHstar	Gastropoda	Littorinimorpha	Truncatelloida	Bithyniidae	Bithynia	tentaculata	UK	MIS 9	14.64	20.63	5.1	34.68	18.49	6.45
225	2118bHstar	Gastropoda	Littorinimorpha	Truncatelloida	Bithyniidae	Bithynia	tentaculata	UK	MIS 9	16.48	24.83	2.07	24.94	24.06	7.62
226	2119bHstar	Gastropoda	Littorinimorpha	Truncatelloida	Bithyniidae	Bithynia	tentaculata	UK	MIS 9	16.7	25.43	1.75	21.38	26.75	7.99
227	2120bHstar	Gastropoda	Littorinimorpha	Truncatelloida	Bithyniidae	Bithynia	tentaculata	UK	MIS 9	15.51	24.68	1.53	22.76	27.03	8.5
228	2121bHstar	Gastropoda	Littorinimorpha	Truncatelloida	Bithyniidae	Bithynia	tentaculata	UK	MIS 9	16.05	25.26	1.97	23.69	25.53	7.5
229	3626bHstar	Gastropoda	Littorinimorpha	Truncatelloida	Bithyniidae	Bithynia	troscheli	UK	MIS 13	28.73	20.56	1.69	22.67	18.27	8.09
230	3627bHstar	Gastropoda	Littorinimorpha	Truncatelloida	Bithyniidae	Bithynia	troscheli	UK	MIS 14	15.73	2.84	29.16	13.06	7.08	32.13
231	3628bHstar	Gastropoda	Littorinimorpha	Truncatelloida	Bithyniidae	Bithynia	troscheli	UK	MIS 15	23.12	2.59	29.8	18.41	8.21	17.87
232	3629bHstar	Gastropoda	Littorinimorpha	Truncatelloida	Bithyniidae	Bithynia	troscheli	UK	MIS 16	17.86	19.3	2.41	26.51	23.8	10.12
233	3630bHstar	Gastropoda	Littorinimorpha	Truncatelloida	Bithyniidae	Bithynia	troscheli	UK	MIS 17	18.99	20.59	8.22	23.93	14.6	13.68
234	3631bHstar	Gastropoda	Littorinimorpha	Truncatelloida	Bithyniidae	Bithynia	troscheli	UK	MIS 18	13.58	2.61	32.7	25.49	9.72	15.9
235	3632bHstar	Gastropoda	Littorinimorpha	Truncatelloida	Bithyniidae	Bithynia	troscheli	UK	MIS 19	20.06	2.26	24.34	18.73	7.67	26.96
236	4143bHstar	Gastropoda	Littorinimorpha	Truncatelloida	Bithyniidae	Bithynia	tentaculata	UK	MIS 7	10.1	13.79	12.39	31.44	20.35	11.93	Penkman, K. & McGrory, S. 2007. The Lower and Middle Palaeolithic Occupation of the Middle and Lower Trent catchment and adjacent areas, as recorded in the River gravels used as aggregate resources: Amino Acid Racemization Analysis: English Heritage Research Department Report Series75/2007
237	4144bHstar	Gastropoda	Littorinimorpha	Truncatelloida	Bithyniidae	Bithynia	tentaculata	UK	MIS 7	13.38	16.94	6.91	28.3	24.03	10.45
238	4145bHstar	Gastropoda	Littorinimorpha	Truncatelloida	Bithyniidae	Bithynia	tentaculata	UK	MIS 7	12.96	18.97	7.4	26.67	23.74	10.25
239	4149bHstar	Gastropoda	Littorinimorpha	Truncatelloida	Bithyniidae	Bithynia	tentaculata	UK	MIS 5	17.38	20.5	6.56	24.53	22.19	8.84	Penkman, K., Preece, R., Keen, D., Maddy, D., Schreve, D. and Collins, M., 2007. Testing the aminostratigraphy of fluvial archives: the evidence from intra-crystalline proteins within freshwater shells. Quaternary Science Reviews, 26: 2958-2969.
240	4150bHstar	Gastropoda	Littorinimorpha	Truncatelloida	Bithyniidae	Bithynia	tentaculata	UK	MIS 5	11.94	18.86	5.69	34.42	21	8.09
241	4151bHstar	Gastropoda	Littorinimorpha	Truncatelloida	Bithyniidae	Bithynia	tentaculata	UK	MIS 5	18.28	23.04	4.59	25.5	20.33	8.26
242	4152bHstar	Gastropoda	Littorinimorpha	Truncatelloida	Bithyniidae	Bithynia	tentaculata	UK	MIS 5	16.56	21.43	7.11	25.43	21.63	7.85
243	4275bHstar	Gastropoda	Littorinimorpha	Truncatelloida	Bithyniidae	Bithynia	tentaculata	UK	Late Pleistocene	15.74	22.28	6.82	21.43	25.19	8.53	Penkman KEH, Preece RC, Bridgland DR, Keen DH, Meijer T, et al. (2011) A chronological framework for the British Quaternary based on Bithynia opercula. Nature 476: 446-449.
244	4276bHstar	Gastropoda	Littorinimorpha	Truncatelloida	Bithyniidae	Bithynia	tentaculata	UK	Late Pleistocene	14.72	20.77	6.92	22.16	26.69	8.73
245	4277bHstar	Gastropoda	Littorinimorpha	Truncatelloida	Bithyniidae	Bithynia	tentaculata	UK	Late Pleistocene	15.04	17.01	7.36	31.02	21.96	7.62
246	4278bHstar	Gastropoda	Littorinimorpha	Truncatelloida	Bithyniidae	Bithynia	tentaculata	UK	Late Pleistocene	18.2	24.67	4.26	20.41	23.52	8.94
247	4279bHstar	Gastropoda	Littorinimorpha	Truncatelloida	Bithyniidae	Bithynia	tentaculata	UK	MIS 7	14.98	15.97	6.06	28.34	25.23	9.43
248	0515bHstar	Gastropoda	Stylommatophora	Helicoidea	Helicidae	Cepaea	nemoralis	UK	MIS 11	16.44	2.93	41.22	17.1	6.31	16	Preece, R., Gowlett, J., Parfitt, S., Bridgland, D. and Lewis, S., 2006. Humans in the Hoxnian: habitat, context and fire use at Beeches Pit, West Stow, Suffolk, UK. Journal of Quaternary Science, 21: 485-496.
249	0516bHstar	Gastropoda	Stylommatophora	Helicoidea	Helicidae	Cepaea	nemoralis	UK	MIS 11	23.04	3.32	25.68	17.68	8.92	21.36
250	0517bHstar	Gastropoda	Stylommatophora	Helicoidea	Helicidae	Cepaea	nemoralis	UK	MIS 11	20.44	3.47	32.65	18.74	8.93	15.77
251	0518bHstar	Gastropoda	Stylommatophora	Helicoidea	Helicidae	Cepaea	nemoralis	UK	MIS 11	15.95	2.6	42.35	15.3	7.67	16.13
252	0519bHstar	Gastropoda	Stylommatophora	Helicoidea	Helicidae	Cepaea	nemoralis	UK	MIS 11	16.48	2.45	43.32	16.09	5.81	15.84
253	0965bHstar	Gastropoda	Stylommatophora	Helicoidea	Helicidae	Cepaea	sp.	UK	MIS 11	16.96	3.11	39.86	16.29	7.12	16.65
254	0966bHstar	Gastropoda	Stylommatophora	Helicoidea	Helicidae	Cepaea	sp.	UK	MIS 11	17.92	2.88	36.74	15.86	7.36	19.25
255	0967bHstar	Gastropoda	Stylommatophora	Helicoidea	Helicidae	Cepaea	sp.	UK	MIS 11	17.75	2.93	37.77	16.09	7.3	18.16
256	0968bHstar	Gastropoda	Stylommatophora	Helicoidea	Helicidae	Cepaea	sp.	UK	MIS 11	14.18	2.26	48.38	16.57	5.39	13.21
257	5777bHstar	Gastropoda	[unassigned] Caenogastropoda	Cyclophoroidea	Cyclophoridae incertae sedis	Cyclophorus	theodori	Vietnam	MIS 2/MIS 1	19.14	4.82	27.53	21.3	8.77	18.44	Rabett, R., Appleby, J., Blyth, A., Farr, L., Gallou, A., Griffiths, T., Hawkes, J., Marcus, D., Marlow, L. and Morley, M., 2011. Inland shell midden site-formation: Investigation into a late Pleistocene to early Holocene midden from Tràng An, Northern Vietnam. Quaternary International, 239: 153-169.
258	5778bHstar	Gastropoda	[unassigned] Caenogastropoda	Cyclophoroidea	Cyclophoridae incertae sedis	Cyclophorus	theodori	Vietnam	MIS 2/MIS 1	16.85	4.54	25.66	20.06	8.65	24.24
259	5779bHstar	Gastropoda	[unassigned] Caenogastropoda	Cyclophoroidea	Cyclophoridae incertae sedis	Cyclophorus	theodori	Vietnam	MIS 2/MIS 1	17.29	3.06	25.12	19.05	7.95	27.53
260	5780bHstar	Gastropoda	[unassigned] Caenogastropoda	Cyclophoroidea	Cyclophoridae incertae sedis	Cyclophorus	theodori	Vietnam	MIS 2/MIS 1	23.25	4.3	24.86	22.35	9.75	15.49
261	5781bHstar	Gastropoda	[unassigned] Caenogastropoda	Cyclophoroidea	Cyclophoridae incertae sedis	Cyclophorus	theodori	Vietnam	MIS 2/MIS 1	15.86	9.53	24.47	17.21	9.73	23.2
262	5782bHstar	Gastropoda	[unassigned] Caenogastropoda	Cyclophoroidea	Cyclophoridae incertae sedis	Cyclophorus	theodori	Vietnam	MIS 2/MIS 1	22.28	4.07	24.45	20.58	9.65	18.97
263	5783bHstar	Gastropoda	[unassigned] Caenogastropoda	Cyclophoroidea	Cyclophoridae incertae sedis	Cyclophorus	theodori	Vietnam	MIS 2/MIS 1	16.64	3.31	18.87	19.03	8.77	33.38
264	5784bHstar	Gastropoda	[unassigned] Caenogastropoda	Cyclophoroidea	Cyclophoridae incertae sedis	Cyclophorus	theodori	Vietnam	MIS 2/MIS 1	23.77	4.79	28.43	20.53	10.01	12.47
265	5786bHstar	Gastropoda	[unassigned] Caenogastropoda	Cyclophoroidea	Cyclophoridae incertae sedis	Cyclophorus	theodori	Vietnam	MIS 2/MIS 1	14.31	2.36	27.13	25.82	10.67	19.71
266	5787bHstar	Gastropoda	[unassigned] Caenogastropoda	Cyclophoroidea	Cyclophoridae incertae sedis	Cyclophorus	theodori	Vietnam	MIS 2/MIS 1	12.05	7.55	36.56	17.77	6.82	19.24
267	5788bHstar	Gastropoda	[unassigned] Caenogastropoda	Cyclophoroidea	Cyclophoridae incertae sedis	Cyclophorus	theodori	Vietnam	MIS 2/MIS 1	15.78	10.57	31.93	18.53	7.2	15.99
268	5789bHstar	Gastropoda	[unassigned] Caenogastropoda	Cyclophoroidea	Cyclophoridae incertae sedis	Cyclophorus	theodori	Vietnam	MIS 2/MIS 1	14.42	9.99	36.31	17.67	7.15	14.46
269	4340bHstar	Gastropoda	[unassigned] Caenogastropoda	Cyclophoroidea	Cyclophoridae incertae sedis	Cyclophorus	theodori	Vietnam	MIS 2/MIS 1	20.55	4.83	29.29	20	8.59	16.73
270	4341bHstar	Gastropoda	[unassigned] Caenogastropoda	Cyclophoroidea	Cyclophoridae incertae sedis	Cyclophorus	theodori	Vietnam	MIS 2/MIS 1	21.51	5.32	28.55	19.37	9.11	16.14
271	4342bHstar	Gastropoda	[unassigned] Caenogastropoda	Cyclophoroidea	Cyclophoridae incertae sedis	Cyclophorus	theodori	Vietnam	MIS 2/MIS 1	18.49	4.26	31.87	25.01	9.19	11.18
272	4343bHstar	Gastropoda	[unassigned] Caenogastropoda	Cyclophoroidea	Cyclophoridae incertae sedis	Cyclophorus	theodori	Vietnam	MIS 2/MIS 1	17.51	4.21	35.96	23.47	8.73	10.12
273	4344bHstar	Gastropoda	[unassigned] Caenogastropoda	Cyclophoroidea	Cyclophoridae incertae sedis	Cyclophorus	theodori	Vietnam	MIS 2/MIS 1	15.14	2.7	34.04	23.11	9.04	15.98
274	4345bHstar	Gastropoda	[unassigned] Caenogastropoda	Cyclophoroidea	Cyclophoridae incertae sedis	Cyclophorus	theodori	Vietnam	MIS 2/MIS 1	17.93	4.91	33.12	19.76	9.01	15.27
275	4346bHstar	Gastropoda	[unassigned] Caenogastropoda	Cyclophoroidea	Cyclophoridae incertae sedis	Cyclophorus	theodori	Vietnam	MIS 2/MIS 1	13.95	3.69	30.41	17.05	6.41	28.48
276	4347bHstar	Gastropoda	[unassigned] Caenogastropoda	Cyclophoroidea	Cyclophoridae incertae sedis	Cyclophorus	theodori	Vietnam	MIS 2/MIS 1	23.91	4.67	25.22	21.32	9.64	15.24
277	0845bHstar	Gastropoda	Littorinimorpha	Littorinoidea	Littorinidae	Littorina	obtusata	UK	Middle Pleistocene	14.86	3.83	12.15	19.25	6.21	43.7	Demarchi, B., 2009. Geochronology of coastal prehistoric environments: a new closed system approach using amino acid racemisation. Unpublished PhD thesis, Dept Archaeology. University of York, York.
278	0846bHstar	Gastropoda	Littorinimorpha	Littorinoidea	Littorinidae	Littorina	obtusata	UK	Middle Pleistocene	18.22	4.92	15.09	22.8	7.71	31.26
279	0847bHstar	Gastropoda	Littorinimorpha	Littorinoidea	Littorinidae	Littorina	obtusata	UK	Middle Pleistocene	20.16	5.74	15.52	26.13	8.63	23.82
280	4766bHstar	Gastropoda	Littorinimorpha	Littorinoidea	Littorinidae	Littorina	littorea	UK	Lower Pleistocene	20.57	0.87	12.15	22.5	12.95	30.96
281	4767bHstar	Gastropoda	Littorinimorpha	Littorinoidea	Littorinidae	Littorina	littorea	UK	Lower Pleistocene	21.41	1.78	16.81	23.32	12.41	24.28
282	4771bHstar	Gastropoda	Littorinimorpha	Littorinoidea	Littorinidae	Littorina	sp.	UK	MIS 7	19.41	3.71	16.39	15.96	10.02	34.5	Demarchi, B., 2009. Geochronology of coastal prehistoric environments: a new closed system approach using amino acid racemisation. Unpublished PhD thesis, Dept Archaeology. University of York, York; Davies, B.J., Bridgland, D.R., Roberts, D.H., Cofaigh, C.Ó., Pawley, S.M., Candy, I., Demarchi, B., Penkman, K.E.H. and Austin, W.E.N., 2009. The age and stratigraphic context of the Easington Raised …
283	4772bHstar	Gastropoda	Littorinimorpha	Littorinoidea	Littorinidae	Littorina	obtusata	UK	MIS 7	18.66	4.38	13.4	24.82	7.59	31.15
284	4773bHstar	Gastropoda	Littorinimorpha	Littorinoidea	Littorinidae	Littorina	saxatilis	UK	MIS 7	20.62	3.37	13.99	19.33	9.91	32.78
285	4774bHstar	Gastropoda	Littorinimorpha	Littorinoidea	Littorinidae	Littorina	saxatilis	UK	MIS 7	19.3	3.66	17.23	16.35	9.84	33.61
286	4775bHstar	Gastropoda	Littorinimorpha	Littorinoidea	Littorinidae	Littorina	saxatilis	UK	MIS 7	20.74	3.08	19.72	18.8	10.61	27.06
287	4776bHstar	Gastropoda	Littorinimorpha	Littorinoidea	Littorinidae	Littorina	littorea	UK	MIS 7	20.44	3.26	15.39	19.14	10.62	31.15
288	4777bHstar	Gastropoda	Littorinimorpha	Littorinoidea	Littorinidae	Littorina	littorea	UK	MIS 7	20.04	3	16.15	18.9	9.39	32.52
289	4778bHstar	Gastropoda	Littorinimorpha	Littorinoidea	Littorinidae	Littorina	sp.	UK	Lower Pleistocene	19.82	0.76	10.2	20.01	11.18	38.03	Demarchi, B., 2009. Geochronology of coastal prehistoric environments: a new closed system approach using amino acid racemisation. Unpublished PhD thesis, Dept Archaeology. University of York, York.
290	4779bHstar	Gastropoda	Littorinimorpha	Littorinoidea	Littorinidae	Littorina	sp.	UK	Lower Pleistocene	12.42	0.7	11.16	29.76	12.78	33.18
291	4798bHstar	Gastropoda	Littorinimorpha	Littorinoidea	Littorinidae	Littorina	obtusata	UK	MIS 7	20.15	3.09	15.63	20.11	9	32.01	Demarchi, B., 2009. Geochronology of coastal prehistoric environments: a new closed system approach using amino acid racemisation. Unpublished PhD thesis, Dept Archaeology. University of York, York; Davies, B.J., Bridgland, D.R., Roberts, D.H., Cofaigh, C.Ó., Pawley, S.M., Candy, I., Demarchi, B., Penkman, K.E.H. and Austin, W.E.N., 2009. The age and stratigraphic context of the Easington Raised …
292	4799bHstar	Gastropoda	Littorinimorpha	Littorinoidea	Littorinidae	Littorina	obtusata	UK	MIS 7	17.71	3.96	14.03	23.16	7.97	33.17
293	4801bHstar	Gastropoda	Littorinimorpha	Littorinoidea	Littorinidae	Littorina	littorea	UK	MIS 7	20.34	3.43	16	18.28	10.44	31.5
294	4802bHstar	Gastropoda	Littorinimorpha	Littorinoidea	Littorinidae	Littorina	littorea	UK	MIS 7	20.56	3.97	16.26	18.23	11.15	29.83
295	4803bHstar	Gastropoda	Littorinimorpha	Littorinoidea	Littorinidae	Littorina	obtusata	UK	MIS 7	16.28	3.58	12.6	22	7.02	38.51
296	4804bHstar	Gastropoda	Littorinimorpha	Littorinoidea	Littorinidae	Littorina	saxatilis	UK	MIS 7	22.25	3.64	16.71	19.72	11.17	26.51
297	5171bHstar	Gastropoda	Littorinimorpha	Littorinoidea	Littorinidae	Littorina	littorea	UK	Lower Pleistocene	19.07	3.85	10.34	29.92	15.47	21.35	Demarchi, B., 2009. Geochronology of coastal prehistoric environments: a new closed system approach using amino acid racemisation. Unpublished PhD thesis, Dept Archaeology. University of York, York.
298	5172bHstar	Gastropoda	Littorinimorpha	Littorinoidea	Littorinidae	Littorina	littorea	UK	Lower Pleistocene	16.31	1.73	13.55	29.33	16.54	22.53
299	5173bHstar	Gastropoda	Littorinimorpha	Littorinoidea	Littorinidae	Littorina	littorea	UK	Lower Pleistocene	17.68	1.73	7.56	30.45	18.39	24.19
300	5174bHstar	Gastropoda	Littorinimorpha	Littorinoidea	Littorinidae	Littorina	littorea	UK	Lower Pleistocene	21.38	1.33	10.05	24.82	14.36	28.06
301	5175bHstar	Gastropoda	Littorinimorpha	Littorinoidea	Littorinidae	Littorina	littorea	UK	Lower Pleistocene	18.8	1.22	10.1	24.96	13.71	31.2
302	5176bHstar	Gastropoda	Littorinimorpha	Littorinoidea	Littorinidae	Littorina	littorea	UK	Lower Pleistocene	20	1.31	15.34	26.61	14.17	22.57
303	5177bHstar	Gastropoda	Littorinimorpha	Littorinoidea	Littorinidae	Littorina	littorea	UK	Lower Pleistocene	18.01	1.38	14.05	25.66	14.58	26.32
304	5178bHstar	Gastropoda	Littorinimorpha	Littorinoidea	Littorinidae	Littorina	littorea	UK	Lower Pleistocene	15.19	1.42	12.42	24.13	14.15	32.68
305	5654bHstar	Gastropoda	Littorinimorpha	Littorinoidea	Littorinidae	Littorina	sp.	UK	MIS 5 ?	16.56	4.59	14.88	18.81	11.53	33.63
306	5655bHstar	Gastropoda	Littorinimorpha	Littorinoidea	Littorinidae	Littorina	sp.	UK	MIS 5 ?	19.24	4.95	15.06	20.43	11.57	28.76
307	5656bHstar	Gastropoda	Littorinimorpha	Littorinoidea	Littorinidae	Littorina	sp.	UK	MIS 5 ?	14.76	5.03	15.82	19.57	13.25	31.57
308	5657bHstar	Gastropoda	Littorinimorpha	Littorinoidea	Littorinidae	Littorina	sp.	UK	MIS 5 ?	18.93	4.72	13.81	17.81	11.66	33.07
309	5658bHstar	Gastropoda	Littorinimorpha	Littorinoidea	Littorinidae	Littorina	sp.	UK	Middle Pleistocene	15.54	3.91	12.33	15.35	10.78	42.08
310	5660bHstar	Gastropoda	Littorinimorpha	Littorinoidea	Littorinidae	Littorina	sp.	UK	Middle Pleistocene	18.84	4.11	11.59	18.46	12.62	34.39
311	5673bHstar	Gastropoda	Littorinimorpha	Littorinoidea	Littorinidae	Littorina	sp.	UK	Middle Pleistocene	18.46	3.88	5.88	21.15	13.81	36.81
312	5674bHstar	Gastropoda	Littorinimorpha	Littorinoidea	Littorinidae	Littorina	sp.	UK	Middle Pleistocene	20.03	3.93	6.08	26.79	12.39	30.79
313	5675bHstar	Gastropoda	Littorinimorpha	Littorinoidea	Littorinidae	Littorina	sp.	UK	Middle Pleistocene	16.48	3.82	6.34	21.35	13.85	38.16
314	5678bHstar	Gastropoda	Littorinimorpha	Littorinoidea	Littorinidae	Littorina	sp.	UK	0-500	19.82	9.93	8.29	18.09	11.63	32.24
315	5680bHstar	Gastropoda	Littorinimorpha	Littorinoidea	Littorinidae	Littorina	sp.	UK	0-500	18.99	8.59	11.89	18.29	10.68	31.56
316	5681bHstar	Gastropoda	Littorinimorpha	Littorinoidea	Littorinidae	Littorina	sp.	UK	0-500	19.71	9.45	16.18	20.32	11.93	22.41
317	5682bHstar	Gastropoda	Littorinimorpha	Littorinoidea	Littorinidae	Littorina	sp.	UK	0-500	16.88	7.86	10.8	19.4	8.99	36.08
318	5683bHstar	Gastropoda	Littorinimorpha	Littorinoidea	Littorinidae	Littorina	sp.	UK	0-500	17.71	10.28	23.32	15.28	10.43	23
319	5790bHstar	Gastropoda	Littorinimorpha	Littorinoidea	Littorinidae	Littorina	sp.	UK	Middle Pleistocene	19.39	3.5	15.12	16.95	10.11	34.93
320	5792bHstar	Gastropoda	Littorinimorpha	Littorinoidea	Littorinidae	Littorina	sp.	UK	Middle Pleistocene	21.69	3.78	18.02	16.4	10.96	29.14
321	6096bHstar	Gastropoda	Littorinimorpha	Littorinoidea	Littorinidae	Littorina	sp.	UK	MIS 5 ?	19.81	4.1	18.79	16.23	10.91	30.16
322	6097bHstar	Gastropoda	Littorinimorpha	Littorinoidea	Littorinidae	Littorina	sp.	UK	MIS 5 ?	17.75	4.03	18.43	15.47	9.78	34.54
323	6099bHstar	Gastropoda	Littorinimorpha	Littorinoidea	Littorinidae	Littorina	sp.	UK	Middle Pleistocene	18.77	5.03	12.08	22.27	8.16	33.69
324	6100bHstar	Gastropoda	Littorinimorpha	Littorinoidea	Littorinidae	Littorina	sp.	UK	Middle Pleistocene	17.04	3.96	15.86	13.81	8.49	40.85
325	6105bHstar	Gastropoda	Littorinimorpha	Littorinoidea	Littorinidae	Littorina	sp.	UK	Middle Pleistocene	18.73	5.64	14.68	23.5	8.3	29.15
326	6236bHstar	Gastropoda	Littorinimorpha	Littorinoidea	Littorinidae	Littorina	sp.	UK	Middle Pleistocene	22.14	4.3	22.02	21.34	11.95	18.24
327	000BT c1pmH	Gastropoda	Littorinimorpha	Littorinoidea	Littorinidae	Littorina	sp.	UK	modern	23.44	17.75	9.34	21.93	17.77	9.79
328	000BT c2pmH	Gastropoda	Littorinimorpha	Littorinoidea	Littorinidae	Littorina	sp.	UK	modern	24.44	17.88	8.95	22.28	17.24	9.21
329	000BT c3pmH	Gastropoda	Littorinimorpha	Littorinoidea	Littorinidae	Littorina	sp.	UK	modern	25.1	17.63	9.34	21	17.04	9.9
330	000BT c4pmH	Gastropoda	Littorinimorpha	Littorinoidea	Littorinidae	Littorina	sp.	UK	modern	24.11	17.82	9.18	22.15	17.63	9.11
331	0827bHstar	Gastropoda	Hygrophila	Lymnaeoidea	Lymnaeidae	Lymnaea	trunculata	UK	Middle Pleistocene	15.74	4.25	41.3	14.75	6.6	17.37	Bates M, Wenban-Smith F, Briant R, Bates R, 2007 (updated 2008). The Palaeolithic Archaeology of the Sussex/Hampshire Coastal Corridor. Collection doi:10.5284/1000303
332	0831bHstar	Gastropoda	Hygrophila	Lymnaeoidea	Lymnaeidae	Lymnaea	trunculata	UK	Middle Pleistocene	18.08	4.94	34.67	14.97	6.29	21.04
333	0832bHstar	Gastropoda	Hygrophila	Lymnaeoidea	Lymnaeidae	Lymnaea	trunculata	UK	Middle Pleistocene	14.47	4.43	42.95	12.67	6.49	18.99
334	0834bHstar	Gastropoda	Hygrophila	Lymnaeoidea	Lymnaeidae	Lymnaea	trunculata	UK	Middle Pleistocene	19.6	4.65	40.32	14.2	6.67	14.56
335	0838bHstar	Gastropoda	Hygrophila	Lymnaeoidea	Lymnaeidae	Lymnaea	trunculata	UK	Middle Pleistocene	18.47	15.21	36.97	11.51	7.9	9.93
336	0839bHstar	Gastropoda	Hygrophila	Lymnaeoidea	Lymnaeidae	Lymnaea	trunculata	UK	Middle Pleistocene	17.46	9.79	36.95	11.88	6.6	17.31
337	0840bHstar	Gastropoda	Hygrophila	Lymnaeoidea	Lymnaeidae	Lymnaea	trunculata	UK	Middle Pleistocene	14.92	4.28	46.08	12	6.04	16.68
338	0955bHstar	Gastropoda	Hygrophila	Lymnaeoidea	Lymnaeidae	Lymnaea	sp.	UK	Middle Pleistocene	9.48	9.55	42.97	11.21	8.77	18.03
339	4764bHstar	Gastropoda	Neogastropoda	Muricoidea	Muricidae	Nucella	lapillus	UK	Lower Pleistocene	39.61	11.93	1.97	9.26	25.32	11.91	Davies, B.J., Bridgland, D.R., Roberts, D.H., Cofaigh, C.Ó., Pawley, S.M., Candy, I., Demarchi, B., Penkman, K.E.H. and Austin, W.E.N., 2009. The age and stratigraphic context of the Easington Raised Beach, County Durham, UK. Proceedings of the Geologists' Association, 120: 183-198.
340	4765bHstar	Gastropoda	Neogastropoda	Muricoidea	Muricidae	Nucella	lapillus	UK	Lower Pleistocene	40.85	11.52	1.12	9.06	25.59	11.86
341	4768bHstar	Gastropoda	Neogastropoda	Muricoidea	Muricidae	Nucella	lapillus	UK	Lower Pleistocene	36.29	16.03	2.54	13.86	20.44	10.83
342	4770bHstar	Gastropoda	Neogastropoda	Muricoidea	Muricidae	Nucella	lapillus	UK	MIS 7	40.96	12.19	3.09	16.09	18.13	9.55
343	4780bHstar	Gastropoda	Neogastropoda	Muricoidea	Muricidae	Nucella	sp.	UK	Lower Pleistocene	36.53	14.1	0.68	10.59	27.28	10.81
344	4795bHstar	Gastropoda	Neogastropoda	Muricoidea	Muricidae	Nucella	lapillus	UK	Lower Pleistocene	40.06	13.22	2.26	12.09	21.46	10.92
345	4797bHstar	Gastropoda	Neogastropoda	Muricoidea	Muricidae	Nucella	lapillus	UK	MIS 7	43.52	11.43	2.9	13.8	18.93	9.42
346	4800bHstar	Gastropoda	Neogastropoda	Muricoidea	Muricidae	Nucella	lapillus	UK	MIS 7	39.86	12.46	3.23	15.97	19.49	8.99
347	4805bHstar	Gastropoda	Neogastropoda	Muricoidea	Muricidae	Nucella	sp.	UK	Lower Pleistocene	39.67	11.87	0.65	10.42	26.55	10.84
348	0945bHstar	Gastropoda	Archaeogastropoda	Patelloidea	Patellidae	Patella	sp.	UK	Middle Pleistocene	66.78	5.74	2.77	14.12	6.42	4.17	Demarchi, B., 2009. Geochronology of coastal prehistoric environments: a new closed system approach using amino acid racemisation. Unpublished PhD thesis, Dept Archaeology. University of York, York.
349	0946bHstar	Gastropoda	Archaeogastropoda	Patelloidea	Patellidae	Patella	sp.	UK	Middle Pleistocene	66.05	6.16	2.79	14.02	6.66	4.31
350	0947bHstar	Gastropoda	Archaeogastropoda	Patelloidea	Patellidae	Patella	sp.	UK	Middle Pleistocene	66.67	5.91	2.49	14.36	6.58	4
351	0948bHstar	Gastropoda	Archaeogastropoda	Patelloidea	Patellidae	Patella	sp.	UK	Middle Pleistocene	64.88	6.33	2.94	15.08	6.64	4.13
352	1980bHstar	Gastropoda	Archaeogastropoda	Patelloidea	Patellidae	Patella	vulgata	UK	8000-11000	52.36	8.11	7.21	18.79	8.06	5.46	Demarchi, B., Williams, M.G., Milner, N., Russell, N., Bailey, G. and Penkman, K., 2011. Amino acid racemization dating of marine shells: a mound of possibilities. Quaternary International, 239: 114-124.
353	1981bHstar	Gastropoda	Archaeogastropoda	Patelloidea	Patellidae	Patella	vulgata	UK	8000-11000	46.59	8.07	8.19	22.61	8.55	5.98
354	1982bHstar	Gastropoda	Archaeogastropoda	Patelloidea	Patellidae	Patella	vulgata	UK	8000-11000	51.57	7.84	7.02	19.84	8.35	5.37
355	1983bHstar	Gastropoda	Archaeogastropoda	Patelloidea	Patellidae	Patella	vulgata	UK	8000-11000	54.79	7.85	6.54	17.28	8.13	5.42
356	1983bHstar	Gastropoda	Archaeogastropoda	Patelloidea	Patellidae	Patella	vulgata	UK	8000-11000	52.65	8.59	7.06	17.05	8.71	5.95
357	1984bHstar	Gastropoda	Archaeogastropoda	Patelloidea	Patellidae	Patella	vulgata	UK	8000-11000	59.05	7.01	5.86	16.2	7.07	4.8
358	1985bHstar	Gastropoda	Archaeogastropoda	Patelloidea	Patellidae	Patella	vulgata	UK	8000-11000	52.1	8.92	7.24	16.64	8.74	6.35
359	1986bHstar	Gastropoda	Archaeogastropoda	Patelloidea	Patellidae	Patella	vulgata	UK	8000-11000	48.29	9.17	7	20.99	8.7	5.86
360	1987bHstar	Gastropoda	Archaeogastropoda	Patelloidea	Patellidae	Patella	vulgata	UK	8000-11000	46.39	8.98	7.69	21.68	9.09	6.18
361	1988bHstar	Gastropoda	Archaeogastropoda	Patelloidea	Patellidae	Patella	vulgata	UK	8000-11000	50.75	8.7	6.86	19.61	8.49	5.59
362	1989bHstar	Gastropoda	Archaeogastropoda	Patelloidea	Patellidae	Patella	vulgata	UK	8000-11000	54.38	8.01	6.73	17.2	8.24	5.44
363	1990bHstar	Gastropoda	Archaeogastropoda	Patelloidea	Patellidae	Patella	vulgata	UK	8000-11000	54.48	8.02	6.69	17.36	8.16	5.3
364	1991bHstar	Gastropoda	Archaeogastropoda	Patelloidea	Patellidae	Patella	vulgata	UK	8000-11000	53.3	8.19	7.44	17.26	8.25	5.55
365	2472bHstar	Gastropoda	Archaeogastropoda	Patelloidea	Patellidae	Patella	vulgata	UK	4000-6000	60.51	6.2	7.31	12.8	8.01	5.16
366	2473bHstar	Gastropoda	Archaeogastropoda	Patelloidea	Patellidae	Patella	vulgata	UK	4000-6000	60.13	6.87	7.31	14.46	6.56	4.67
367	2474bHstar	Gastropoda	Archaeogastropoda	Patelloidea	Patellidae	Patella	vulgata	UK	4000-6000	61.55	6.45	6.31	14.79	6.57	4.32
368	2475bHstar	Gastropoda	Archaeogastropoda	Patelloidea	Patellidae	Patella	vulgata	UK	4000-6000	60.11	7.63	0.45	20.05	7.54	4.22
369	2476bHstar	Gastropoda	Archaeogastropoda	Patelloidea	Patellidae	Patella	vulgata	UK	4000-6000	61.63	6.37	6.59	15.11	6.12	4.19
370	2477bHstar	Gastropoda	Archaeogastropoda	Patelloidea	Patellidae	Patella	vulgata	UK	0-1000	51.66	8.31	9.25	16.25	8.76	5.76
371	2478bHstar	Gastropoda	Archaeogastropoda	Patelloidea	Patellidae	Patella	vulgata	UK	0-1000	52.12	8.26	8.84	16.4	8.61	5.76
372	2676bHstar	Gastropoda	Archaeogastropoda	Patelloidea	Patellidae	Patella	vulgata	UK	0-1000	55.73	6.31	8.08	18.92	6.39	4.57
373	2677bHstar	Gastropoda	Archaeogastropoda	Patelloidea	Patellidae	Patella	vulgata	UK	0-1000	51.64	7.61	9.12	19.23	6.97	5.43
374	2678bHstar	Gastropoda	Archaeogastropoda	Patelloidea	Patellidae	Patella	vulgata	UK	0-1000	47.27	6.99	8.62	23.38	8.13	5.62
375	3133bHstar	Gastropoda	Archaeogastropoda	Patelloidea	Patellidae	Patella	vulgata	UK	4000-6000	59.28	6.19	6.95	17.89	6.54	3.15
376	3134bHstar	Gastropoda	Archaeogastropoda	Patelloidea	Patellidae	Patella	vulgata	UK	4000-6000	61.8	6.41	6.04	15.58	5.72	4.45
377	3135bHstar	Gastropoda	Archaeogastropoda	Patelloidea	Patellidae	Patella	vulgata	UK	4000-6000	57.12	6.86	5.97	18.68	6.51	4.87
378	3136bHstar	Gastropoda	Archaeogastropoda	Patelloidea	Patellidae	Patella	vulgata	UK	4000-6000	54.45	6.68	2.86	24.05	7.18	4.78
379	3137bHstar	Gastropoda	Archaeogastropoda	Patelloidea	Patellidae	Patella	vulgata	UK	4000-6000	44.24	10.37	5.04	24.73	7.66	7.96
380	3138bHstar	Gastropoda	Archaeogastropoda	Patelloidea	Patellidae	Patella	vulgata	UK	0-1000	51.46	7.05	9.11	19.42	7.41	5.55
381	3139bHstar	Gastropoda	Archaeogastropoda	Patelloidea	Patellidae	Patella	vulgata	UK	0-1000	54.02	6.37	8.25	19.75	6.73	4.87
382	3140bHstar	Gastropoda	Archaeogastropoda	Patelloidea	Patellidae	Patella	vulgata	UK	0-1000	58.56	6.12	7.92	16.69	6.24	4.47
383	3141bHstar	Gastropoda	Archaeogastropoda	Patelloidea	Patellidae	Patella	vulgata	UK	0-1000	50.55	7.35	8.63	20.84	6.93	5.7
384	3142bHstar	Gastropoda	Archaeogastropoda	Patelloidea	Patellidae	Patella	vulgata	UK	0-1000	48.88	7.69	8.85	21.36	7.79	5.42
385	4846bHstar	Gastropoda	Archaeogastropoda	Patelloidea	Patellidae	Patella	vulgata	UK	125000-300000	57	9.59	4.12	13.37	9.56	6.37	Demarchi, B., Collins, M.J., Tomiak, P.J., Davies, B.J. and Penkman, K.E.H., 2013a. Intra-crystalline protein diagenesis (IcPD) in Patella vulgata. Part II: Breakdown and temperature sensitivity. Quaternary Geochronology, 16: 158-172.
386	4847bHstar	Gastropoda	Archaeogastropoda	Patelloidea	Patellidae	Patella	vulgata	UK	125000-300000	60.99	8.73	3.48	12.62	8.79	5.39
387	4848bHstar	Gastropoda	Archaeogastropoda	Patelloidea	Patellidae	Patella	vulgata	UK	125000-300000	54.73	10.33	3.83	15.16	9.31	6.64
388	4849bHstar	Gastropoda	Archaeogastropoda	Patelloidea	Patellidae	Patella	vulgata	UK	125000-300000	59.83	8.48	4	12.86	8.26	6.58
389	4850bHstar	Gastropoda	Archaeogastropoda	Patelloidea	Patellidae	Patella	vulgata	UK	125000-300000	58.08	9.22	3.84	13.6	9.18	6.06
390	4851bHstar	Gastropoda	Archaeogastropoda	Patelloidea	Patellidae	Patella	vulgata	UK	125000-300000	54.4	9.7	5.81	14.59	9.46	6.04
391	4973bHstar	Gastropoda	Archaeogastropoda	Patelloidea	Patellidae	Patella	sp.	Spain	8000-11000	46.03	9.68	7.11	21	9.62	6.56	Demarchi, B., 2009. Geochronology of coastal prehistoric environments: a new closed system approach using amino acid racemisation. Unpublished PhD thesis, Dept Archaeology. University of York, York.
392	4974bHstar	Gastropoda	Archaeogastropoda	Patelloidea	Patellidae	Patella	sp.	Spain	15000-18000	54.09	9.2	6.79	14.55	9.14	6.23
393	4975bHstar	Gastropoda	Archaeogastropoda	Patelloidea	Patellidae	Patella	sp.	Spain	18000-21000	61.01	8.77	5.24	11.41	7.8	5.78
394	4976bHstar	Gastropoda	Archaeogastropoda	Patelloidea	Patellidae	Patella	sp.	Spain	4000-6000	46.55	9.06	7.31	21.31	9.14	6.63
395	4977bHstar	Gastropoda	Archaeogastropoda	Patelloidea	Patellidae	Patella	sp.	Spain	4000-6000	53.06	10.64	7.69	12.05	9.2	7.35
396	4978bHstar	Gastropoda	Archaeogastropoda	Patelloidea	Patellidae	Patella	sp.	Spain	15000-18000	60.27	8.63	5.8	12.39	7.64	5.27
397	4979bHstar	Gastropoda	Archaeogastropoda	Patelloidea	Patellidae	Patella	sp.	Spain	15000-18000	58.12	9.16	6.32	11.84	9	5.56
398	5069bHstar	Gastropoda	Archaeogastropoda	Patelloidea	Patellidae	Patella	sp.	Spain	8000-11000	45.69	8.93	6.45	23.68	9.25	6
399	5070bHstar	Gastropoda	Archaeogastropoda	Patelloidea	Patellidae	Patella	sp.	Spain	8000-11000	45.54	8.92	6.6	23.72	9.23	6
400	5073bHstar	Gastropoda	Archaeogastropoda	Patelloidea	Patellidae	Patella	sp.	Spain	15000-18000	48.63	8.52	6.57	21.57	8.74	5.97
401	5074bHstar	Gastropoda	Archaeogastropoda	Patelloidea	Patellidae	Patella	sp.	Spain	15000-18000	48.45	8.75	6.72	21.3	8.78	6.01
402	5077bHstar	Gastropoda	Archaeogastropoda	Patelloidea	Patellidae	Patella	sp.	Spain	18000-21000	57.46	8.22	5.11	16.32	7.56	5.32
403	5078bHstar	Gastropoda	Archaeogastropoda	Patelloidea	Patellidae	Patella	sp.	Spain	18000-21000	58.35	7.98	4.73	16.17	7.46	5.31
404	5081bHstar	Gastropoda	Archaeogastropoda	Patelloidea	Patellidae	Patella	sp.	Spain	15000-18000	58.85	7.81	5.46	15.69	7.16	5.02
405	5082bHstar	Gastropoda	Archaeogastropoda	Patelloidea	Patellidae	Patella	sp.	Spain	15000-18000	58.97	7.86	5.36	15.61	7.24	4.98
406	5085bHstar	Gastropoda	Archaeogastropoda	Patelloidea	Patellidae	Patella	sp.	Spain	15000-18000	56.39	7.97	5.49	16.73	8.17	5.25
407	5086bHstar	Gastropoda	Archaeogastropoda	Patelloidea	Patellidae	Patella	sp.	Spain	15000-18000	56.59	7.9	5.38	16.55	8.28	5.29
408	5182bHstar	Gastropoda	Archaeogastropoda	Patelloidea	Patellidae	Patella	sp.	Spain	8000-11000	63.24	7.34	5.5	10.95	7.73	5.24
409	5183bHstar	Gastropoda	Archaeogastropoda	Patelloidea	Patellidae	Patella	sp.	Spain	8000-11000	57.7	8.76	6.72	12.74	8.18	5.89
410	5184bHstar	Gastropoda	Archaeogastropoda	Patelloidea	Patellidae	Patella	sp.	Spain	18000-21000	48.9	8.81	7.06	17.97	10.37	6.89
411	5185bHstar	Gastropoda	Archaeogastropoda	Patelloidea	Patellidae	Patella	sp.	Spain	18000-21000	61.25	9.26	6.6	12.93	4.05	5.92
412	5186bHstar	Gastropoda	Archaeogastropoda	Patelloidea	Patellidae	Patella	sp.	Spain	8000-11000	58.61	7.65	6.26	16.97	5.17	5.35
413	5187bHstar	Gastropoda	Archaeogastropoda	Patelloidea	Patellidae	Patella	sp.	Spain	18000-21000	62.1	8.3	5.14	10.82	7.9	5.73
414	5188bHstar	Gastropoda	Archaeogastropoda	Patelloidea	Patellidae	Patella	sp.	Spain	8000-11000	56.09	8.92	6.31	13.2	9.42	6.07
415	5189bHstar	Gastropoda	Archaeogastropoda	Patelloidea	Patellidae	Patella	sp.	Spain	8000-11000	53.45	8.54	7.3	15.46	8.83	6.41
416	5190bHstar	Gastropoda	Archaeogastropoda	Patelloidea	Patellidae	Patella	sp.	Spain	4000-6000	52.4	9.68	7.32	13.81	9.86	6.94
417	5191bHstar	Gastropoda	Archaeogastropoda	Patelloidea	Patellidae	Patella	sp.	Spain	15000-18000	59.55	8.87	3.79	12.11	9.36	6.32
418	5192bHstar	Gastropoda	Archaeogastropoda	Patelloidea	Patellidae	Patella	sp.	Spain	15000-18000	56.69	8.41	6.05	13.36	9.51	5.98
419	5193bHstar	Gastropoda	Archaeogastropoda	Patelloidea	Patellidae	Patella	sp.	Spain	18000-21000	60.42	8.28	5.67	11.64	8.46	5.52
420	5194bHstar	Gastropoda	Archaeogastropoda	Patelloidea	Patellidae	Patella	sp.	Spain	15000-18000	61.5	8.1	5.65	11.08	8.04	5.63
421	5195bHstar	Gastropoda	Archaeogastropoda	Patelloidea	Patellidae	Patella	sp.	Spain	15000-18000	60.25	8.5	6.24	11.33	8.01	5.67
422	5196bHstar	Gastropoda	Archaeogastropoda	Patelloidea	Patellidae	Patella	sp.	Spain	8000-11000	64.07	7.31	5.42	10.59	7.43	5.18
423	5197bHstar	Gastropoda	Archaeogastropoda	Patelloidea	Patellidae	Patella	sp.	Spain	8000-11000	60.93	8.03	6.05	11.06	8.17	5.75
424	5198bHstar	Gastropoda	Archaeogastropoda	Patelloidea	Patellidae	Patella	sp.	Spain	18000-21000	42.74	11.1	8.8	18.24	10.78	8.33
425	5199bHstar	Gastropoda	Archaeogastropoda	Patelloidea	Patellidae	Patella	sp.	Spain	18000-21000	59.48	8.55	6.32	11.32	8.29	6.04
426	5200bHstar	Gastropoda	Archaeogastropoda	Patelloidea	Patellidae	Patella	sp.	Spain	8000-11000	59.34	7.31	6.06	13.65	8.18	5.46
427	5201bHstar	Gastropoda	Archaeogastropoda	Patelloidea	Patellidae	Patella	sp.	Spain	18000-21000	62.62	8.17	5.25	10.56	7.59	5.82
428	5202bHstar	Gastropoda	Archaeogastropoda	Patelloidea	Patellidae	Patella	sp.	Spain	8000-11000	57.69	8.78	6.32	12.4	8.73	6.08
429	5203bHstar	Gastropoda	Archaeogastropoda	Patelloidea	Patellidae	Patella	sp.	Spain	8000-11000	51.95	8.7	7.51	16.63	8.59	6.62
430	5204bHstar	Gastropoda	Archaeogastropoda	Patelloidea	Patellidae	Patella	sp.	Spain	4000-6000	55.35	9.1	6.92	13.07	8.87	6.7
431	5205bHstar	Gastropoda	Archaeogastropoda	Patelloidea	Patellidae	Patella	sp.	Spain	15000-18000	61.08	8.73	3.55	11.68	8.78	6.17
432	5206bHstar	Gastropoda	Archaeogastropoda	Patelloidea	Patellidae	Patella	sp.	Spain	15000-18000	55.38	8.51	6.31	14.18	9.44	6.18
433	5207bHstar	Gastropoda	Archaeogastropoda	Patelloidea	Patellidae	Patella	sp.	Spain	18000-21000	56.11	9.38	6.91	12.47	9.19	5.93
434	5208bHstar	Gastropoda	Archaeogastropoda	Patelloidea	Patellidae	Patella	sp.	Spain	15000-18000	61.16	8.21	5.51	11.97	7.66	5.48
435	5209bHstar	Gastropoda	Archaeogastropoda	Patelloidea	Patellidae	Patella	sp.	Spain	15000-18000	56.65	8.31	7.59	13.31	8.32	5.82
436	5419bHstar	Gastropoda	Archaeogastropoda	Patelloidea	Patellidae	Patella	sp.	UK	0-1000	51.8	9.24	8.77	14.03	9.97	6.19	Demarchi, B., Williams, M.G., Milner, N., Russell, N., Bailey, G. and Penkman, K., 2011. Amino acid racemization dating of marine shells: a mound of possibilities. Quaternary International, 239: 114-124.
437	5420bHstar	Gastropoda	Archaeogastropoda	Patelloidea	Patellidae	Patella	sp.	UK	0-1000	51.94	9.14	8.67	13.89	9.97	6.39
438	5421bHstar	Gastropoda	Archaeogastropoda	Patelloidea	Patellidae	Patella	sp.	UK	0-1000	49.98	10.04	9.78	13.77	9.85	6.57
439	5422bHstar	Gastropoda	Archaeogastropoda	Patelloidea	Patellidae	Patella	sp.	UK	0-1000	47.46	9.56	9.56	17.31	9.63	6.49
440	5423bHstar	Gastropoda	Archaeogastropoda	Patelloidea	Patellidae	Patella	sp.	UK	0-1000	48	10.76	9.45	12.72	10.87	8.19
441	5424bHstar	Gastropoda	Archaeogastropoda	Patelloidea	Patellidae	Patella	sp.	UK	0-1000	50.14	10.96	9.51	11.16	10.47	7.76
442	5426bHstar	Gastropoda	Archaeogastropoda	Patelloidea	Patellidae	Patella	sp.	UK	0-1000	47.94	9.74	9.42	16.07	10.22	6.61
443	5438bHstar	Gastropoda	Archaeogastropoda	Patelloidea	Patellidae	Patella	sp.	Spain	18000-21000	62.27	6.59	4.44	13.46	8.61	4.63	Demarchi, B., 2009. Geochronology of coastal prehistoric environments: a new closed system approach using amino acid racemisation. Unpublished PhD thesis, Dept Archaeology. University of York, York.
444	5439bHstar	Gastropoda	Archaeogastropoda	Patelloidea	Patellidae	Patella	sp.	Spain	18000-21000	62.81	6.76	4.52	13.77	7.25	4.89
445	5440bHstar	Gastropoda	Archaeogastropoda	Patelloidea	Patellidae	Patella	sp.	Spain	15000-18000	54.44	9.03	2.33	17.89	9.98	6.34
446	5441bHstar	Gastropoda	Archaeogastropoda	Patelloidea	Patellidae	Patella	sp.	Spain	15000-18000	54.91	8.96	2.4	17.77	9.74	6.22
447	5442bHstar	Gastropoda	Archaeogastropoda	Patelloidea	Patellidae	Patella	sp.	Spain	18000-21000	65.42	6.21	4.13	13.48	6.45	4.31
448	5443bHstar	Gastropoda	Archaeogastropoda	Patelloidea	Patellidae	Patella	sp.	Spain	18000-21000	65.95	6.14	3.9	13.6	6.09	4.32
449	5444bHstar	Gastropoda	Archaeogastropoda	Patelloidea	Patellidae	Patella	sp.	Spain	15000-18000	53.84	8.32	6.47	16.19	9.28	5.9
450	5445bHstar	Gastropoda	Archaeogastropoda	Patelloidea	Patellidae	Patella	sp.	Spain	15000-18000	54.21	8.22	6.13	16.62	9.05	5.78
451	5446bHstar	Gastropoda	Archaeogastropoda	Patelloidea	Patellidae	Patella	sp.	Spain	15000-18000	59.86	7.07	3.43	17.79	7.04	4.82
452	5447bHstar	Gastropoda	Archaeogastropoda	Patelloidea	Patellidae	Patella	sp.	Spain	15000-18000	58.09	7.34	4.85	18.24	6.84	4.65
453	5448bHstar	Gastropoda	Archaeogastropoda	Patelloidea	Patellidae	Patella	sp.	Spain	15000-18000	63.42	6.71	4.43	13.69	6.93	4.82
454	5449bHstar	Gastropoda	Archaeogastropoda	Patelloidea	Patellidae	Patella	sp.	Spain	15000-18000	62.39	6.77	4.47	14.12	7.33	4.92
455	5450bHstar	Gastropoda	Archaeogastropoda	Patelloidea	Patellidae	Patella	sp.	Spain	15000-18000	51.29	8.02	6.31	17.21	11.3	5.86
456	5451bHstar	Gastropoda	Archaeogastropoda	Patelloidea	Patellidae	Patella	sp.	Spain	15000-18000	53.62	8.04	6.39	16.2	10.14	5.6
457	5452bHstar	Gastropoda	Archaeogastropoda	Patelloidea	Patellidae	Patella	sp.	Spain	18000-21000	56.58	7.68	5.54	15.2	9.54	5.46
458	5453bHstar	Gastropoda	Archaeogastropoda	Patelloidea	Patellidae	Patella	sp.	Spain	18000-21000	56.96	7.66	5.43	15.96	8.69	5.3
459	5454bHstar	Gastropoda	Archaeogastropoda	Patelloidea	Patellidae	Patella	sp.	Spain	15000-18000	55.46	7.99	5.91	15.2	9.25	6.18
460	5455bHstar	Gastropoda	Archaeogastropoda	Patelloidea	Patellidae	Patella	sp.	Spain	15000-18000	55.68	8.32	5.87	15.54	8.91	5.68
461	5456bHstar	Gastropoda	Archaeogastropoda	Patelloidea	Patellidae	Patella	sp.	Spain	15000-18000	55.48	8.25	6.22	15.37	8.66	6.02
462	5457bHstar	Gastropoda	Archaeogastropoda	Patelloidea	Patellidae	Patella	sp.	Spain	15000-18000	55.82	8.1	6.21	15.2	8.59	6.08
463	5493bHstar	Gastropoda	Archaeogastropoda	Patelloidea	Patellidae	Patella	vulgata	UK	8000-11000	50.6	8.78	7.28	17.2	10.21	5.93
464	5494bHstar	Gastropoda	Archaeogastropoda	Patelloidea	Patellidae	Patella	vulgata	UK	8000-11000	48.38	8.4	7.07	20.33	9.85	5.96
465	5495bHstar	Gastropoda	Archaeogastropoda	Patelloidea	Patellidae	Patella	vulgata	UK	8000-11000	50.07	9.3	6.4	16.55	11.1	6.58
466	5496bHstar	Gastropoda	Archaeogastropoda	Patelloidea	Patellidae	Patella	vulgata	UK	8000-11000	48.91	9.46	6.38	17.86	10.91	6.47
467	5499bHstar	Gastropoda	Archaeogastropoda	Patelloidea	Patellidae	Patella	sp.	UK	~ 250000	68.99	5.93	2.92	11.26	6.47	4.43
468	5500bHstar	Gastropoda	Archaeogastropoda	Patelloidea	Patellidae	Patella	sp.	UK	~ 250000	69.21	5.74	2.72	11.61	6.39	4.32
469	5501bHstar	Gastropoda	Archaeogastropoda	Patelloidea	Patellidae	Patella	sp.	UK	~ 250000	69.92	5.95	2.49	11.21	6.23	4.2
470	5502bHstar	Gastropoda	Archaeogastropoda	Patelloidea	Patellidae	Patella	sp.	UK	~ 250000	68.78	6.06	2.56	11.64	6.59	4.37
471	5503bHstar	Gastropoda	Archaeogastropoda	Patelloidea	Patellidae	Patella	sp.	UK	~ 250000	64.26	6.66	3.28	13.48	7.72	4.6
472	5504bHstar	Gastropoda	Archaeogastropoda	Patelloidea	Patellidae	Patella	sp.	UK	~ 250000	63.68	6.69	3.27	13.77	7.83	4.76
473	5505bHstar	Gastropoda	Archaeogastropoda	Patelloidea	Patellidae	Patella	sp.	UK	4000-6000	54.43	8.48	7.34	14.35	8.98	6.42	Demarchi, B., Williams, M.G., Milner, N., Russell, N., Bailey, G. and Penkman, K., 2011. Amino acid racemization dating of marine shells: a mound of possibilities. Quaternary International, 239: 114-124.
474	5506bHstar	Gastropoda	Archaeogastropoda	Patelloidea	Patellidae	Patella	sp.	UK	4000-6000	55.61	8.2	7.06	14.01	8.99	6.14
475	5507bHstar	Gastropoda	Archaeogastropoda	Patelloidea	Patellidae	Patella	sp.	UK	4000-6000	51.57	9.66	8.58	13.22	9.59	7.39
476	5508bHstar	Gastropoda	Archaeogastropoda	Patelloidea	Patellidae	Patella	sp.	UK	4000-6000	51.56	9.62	8.63	13.19	9.66	7.35
477	5509bHstar	Gastropoda	Archaeogastropoda	Patelloidea	Patellidae	Patella	sp.	UK	4000-6000	52.59	8.61	7.61	15.1	9.78	6.31
478	5510bHstar	Gastropoda	Archaeogastropoda	Patelloidea	Patellidae	Patella	sp.	UK	4000-6000	52	8.88	7.72	15.31	9.67	6.42
479	5511bHstar	Gastropoda	Archaeogastropoda	Patelloidea	Patellidae	Patella	vulgata	UK	~ 250000	61.96	8.02	3.66	11.47	9.31	5.58	Demarchi, B., Collins, M.J., Tomiak, P.J., Davies, B.J. and Penkman, K.E.H., 2013a. Intra-crystalline protein diagenesis (IcPD) in Patella vulgata. Part II: Breakdown and temperature sensitivity. Quaternary Geochronology, 16: 158-172.
480	5512bHstar	Gastropoda	Archaeogastropoda	Patelloidea	Patellidae	Patella	vulgata	UK	~ 250000	58.45	8.69	4.47	12.86	9.57	5.96
481	5513bHstar	Gastropoda	Archaeogastropoda	Patelloidea	Patellidae	Patella	vulgata	UK	~ 250000	58.94	9.16	4	11.67	9.61	6.62
482	5514bHstar	Gastropoda	Archaeogastropoda	Patelloidea	Patellidae	Patella	vulgata	UK	~ 250000	58.86	9.14	4.06	11.7	9.53	6.71
483	5564bHstar	Gastropoda	Archaeogastropoda	Patelloidea	Patellidae	Patella	sp.	Morocco	125000-130000	61.34	8.76	1.89	15.47	7.83	4.71	Demarchi, B., 2009. Geochronology of coastal prehistoric environments: a new closed system approach using amino acid racemisation. Unpublished PhD thesis, Dept Archaeology. University of York, York.
484	5565bHstar	Gastropoda	Archaeogastropoda	Patelloidea	Patellidae	Patella	sp.	Morocco	125000-130000	32.7	19.13	3.62	5.91	24.35	14.29
485	5566bHstar	Gastropoda	Archaeogastropoda	Patelloidea	Patellidae	Patella	sp.	Morocco	125000-130000	34.25	19.07	3.39	5.74	22.43	15.13
486	5567bHstar	Gastropoda	Archaeogastropoda	Patelloidea	Patellidae	Patella	sp.	Morocco	125000-130000	34.7	20.68	3.65	4.63	23.45	12.9
487	5568bHstar	Gastropoda	Archaeogastropoda	Patelloidea	Patellidae	Patella	sp.	Morocco	125000-130000	61.05	10.05	1.75	12.15	9.25	5.75
488	5570bHstar	Gastropoda	Archaeogastropoda	Patelloidea	Patellidae	Patella	sp.	Morocco	0-1000	43.69	11.8	10.48	17.03	10.2	6.81
489	5571bHstar	Gastropoda	Archaeogastropoda	Patelloidea	Patellidae	Patella	sp.	Morocco	0-1000	44.35	11.96	10.39	16.18	10.29	6.82
490	5572bHstar	Gastropoda	Archaeogastropoda	Patelloidea	Patellidae	Patella	sp.	Morocco	0-1000	43.7	10.99	9.88	15.52	11.92	7.98
491	5573bHstar	Gastropoda	Archaeogastropoda	Patelloidea	Patellidae	Patella	sp.	Morocco	0-1000	44.4	10.95	9.31	16.35	11.49	7.5
492	5612bHstar	Gastropoda	Archaeogastropoda	Patelloidea	Patellidae	Patella	sp.	Spain	18000-21000	62.45	7.18	4.6	12.28	8.33	5.17
493	5613bHstar	Gastropoda	Archaeogastropoda	Patelloidea	Patellidae	Patella	sp.	Spain	18000-21000	57.31	7.49	4.78	16.72	8.57	5.13
494	5651bHstar	Gastropoda	Archaeogastropoda	Patelloidea	Patellidae	Patella	sp.	UK	125000-130000	60.91	6.8	4.48	14.49	8.13	5.18
495	5652bHstar	Gastropoda	Archaeogastropoda	Patelloidea	Patellidae	Patella	sp.	UK	125000-130000	61.13	8.27	4.62	10.47	9.41	6.1
496	5653bHstar	Gastropoda	Archaeogastropoda	Patelloidea	Patellidae	Patella	sp.	UK	125000-130000	63.81	6.95	4.63	10.12	8.83	5.66
497	5661bHstar	Gastropoda	Archaeogastropoda	Patelloidea	Patellidae	Patella	sp.	UK	125000-130000	57.81	8.24	4.78	15.29	8.43	5.45
498	5662bHstar	Gastropoda	Archaeogastropoda	Patelloidea	Patellidae	Patella	sp.	UK	125000-130000	59.01	7.07	4.62	16.42	8.03	4.87
499	5664bHstar	Gastropoda	Archaeogastropoda	Patelloidea	Patellidae	Patella	sp.	UK	125000-130000	41.81	10.38	11.1	18.66	10.42	7.63
500	5668bHstar	Gastropoda	Archaeogastropoda	Patelloidea	Patellidae	Patella	sp.	UK	125000-130000	57.2	7.53	4.15	17.65	8.42	5.04
501	5669bHstar	Gastropoda	Archaeogastropoda	Patelloidea	Patellidae	Patella	sp.	UK	125000-130000	60.06	7.33	4.2	14.4	8.94	5.06
502	5670bHstar	Gastropoda	Archaeogastropoda	Patelloidea	Patellidae	Patella	sp.	UK	125000-130000	55.89	8.53	4.95	15.18	9.72	5.72
503	5671bHstar	Gastropoda	Archaeogastropoda	Patelloidea	Patellidae	Patella	sp.	UK	125000-130000	57.73	8.15	4.96	14.11	9.39	5.66
504	5672bHstar	Gastropoda	Archaeogastropoda	Patelloidea	Patellidae	Patella	sp.	UK	125000-130000	61.85	7.91	4.49	12.42	7.93	5.4
505	5676bHstar	Gastropoda	Archaeogastropoda	Patelloidea	Patellidae	Patella	sp.	UK	125000-130000	59.25	8.3	4.83	12.65	9.31	5.66
506	5684bHstar	Gastropoda	Archaeogastropoda	Patelloidea	Patellidae	Patella	sp.	Morocco	125000-130000	58.3	9.26	1.5	14.15	10.55	6.24
507	5685bHstar	Gastropoda	Archaeogastropoda	Patelloidea	Patellidae	Patella	sp.	Morocco	125000-130000	52.98	10.86	1.98	15.49	11.66	7.04
508	5686bHstar	Gastropoda	Archaeogastropoda	Patelloidea	Patellidae	Patella	sp.	Morocco	125000-130000	52.29	11.62	2.15	16.71	10.19	7.04
509	6093bHstar	Gastropoda	Archaeogastropoda	Patelloidea	Patellidae	Patella	sp.	UK	125000-130000	58.71	8.03	4.69	14.76	8.26	5.56
510	6094bHstar	Gastropoda	Archaeogastropoda	Patelloidea	Patellidae	Patella	sp.	UK	125000-130000	59.34	6.13	4.77	16.05	8.32	5.38
511	6098bHstar	Gastropoda	Archaeogastropoda	Patelloidea	Patellidae	Patella	sp.	UK	125000-130000	53.19	9.34	5.26	15.74	9.88	6.59
512	6101bHstar	Gastropoda	Archaeogastropoda	Patelloidea	Patellidae	Patella	sp.	UK	125000-130000	59.31	8.29	4.76	13.75	8.17	5.72
513	6102bHstar	Gastropoda	Archaeogastropoda	Patelloidea	Patellidae	Patella	sp.	UK	125000-130000	60.04	6.69	2.7	20.18	6.2	4.19
514	6103bHstar	Gastropoda	Archaeogastropoda	Patelloidea	Patellidae	Patella	sp.	UK	125000-130000	42.62	7.06	4.29	34.76	7.19	4.08
515	6104bHstar	Gastropoda	Archaeogastropoda	Patelloidea	Patellidae	Patella	sp.	UK	125000-130000	57.69	7.04	4.17	18.11	8.09	4.9
516	5089bHstar	Gastropoda	Archaeogastropoda	Patelloidea	Patellidae	Patella	sp.	UK	0-1000	34.65	9.36	12.21	26.31	9.9	7.58	Demarchi, B., Rogers, K., Fa, D.A., Finlayson, C.J., Milner, N. and Penkman, K.E.H., 2013. Intra-crystalline protein diagenesis (IcPD) in Patella vulgata. Part I: Isolation and testing of the closed system. Quaternary Geochronology, 16: 144-157.
517	5090bHstar	Gastropoda	Archaeogastropoda	Patelloidea	Patellidae	Patella	sp.	UK	0-1000	30.53	9.06	13.76	29.38	9.31	7.97
518	5091bHstar	Gastropoda	Archaeogastropoda	Patelloidea	Patellidae	Patella	sp.	UK	0-1000	37.57	9.51	11.47	24.16	9.84	7.45
519	5092bHstar	Gastropoda	Archaeogastropoda	Patelloidea	Patellidae	Patella	sp.	UK	0-1000	34.25	9.33	12.23	26.47	10.06	7.66
520	0913bHstar	Gastropoda	Hygrophyla	Planorboidea	Planorbidae	Planorbarius	metidjensis	Spain	Pleistocene	21.81	0.72	29.2	20.38	10.9	16.99	Unpublished data
521	0914bHstar	Gastropoda	Hygrophyla	Planorboidea	Planorbidae	Planorbarius	metidjensis	Spain	Pleistocene	18.51	1.03	31.58	21.33	10.12	17.42
522	0915bHstar	Gastropoda	Hygrophyla	Planorboidea	Planorbidae	Planorbarius	metidjensis	Spain	Pleistocene	19.44	1.02	31.62	20.87	10.62	16.43
523	0916bHstar	Gastropoda	Hygrophyla	Planorboidea	Planorbidae	Planorbarius	metidjensis	Spain	Pleistocene	18.75	1.22	30.5	19.43	10.28	19.83
524	0924bHstar	Gastropoda	Hygrophyla	Planorboidea	Planorbidae	Planorbarius	metidjensis	Spain	Pleistocene	21	1.56	30.19	17.69	9.75	19.81
525	0529bHstar	Gastropoda	Stylommatophora	Pupilloidea	Pupillidae	Pupilla	muscorum	UK	Middle Pleistocene	14.15	8.49	41.3	18.12	6.84	11.1	Bates M, Wenban-Smith F, Briant R, Bates R, 2007 (updated 2008). The Palaeolithic Archaeology of the Sussex/Hampshire Coastal Corridor. Collection doi:10.5284/1000303
526	0816bHstar	Gastropoda	Stylommatophora	Pupilloidea	Pupillidae	Pupilla	muscorum	UK	Middle Pleistocene	19.36	8.9	34.81	14.51	6.31	16.11
527	0825bHstar	Gastropoda	Stylommatophora	Pupilloidea	Pupillidae	Pupilla	muscorum	UK	Middle Pleistocene	18.49	5.33	34.59	18.84	6.76	15.98
528	0828bHstar	Gastropoda	Stylommatophora	Pupilloidea	Pupillidae	Pupilla	muscorum	UK	Middle Pleistocene	15.85	4.34	40.79	16.89	5.68	16.45
529	0829bHstar	Gastropoda	Stylommatophora	Pupilloidea	Pupillidae	Pupilla	muscorum	UK	Middle Pleistocene	15.76	5.12	39.7	16.09	4.91	18.41
530	0833bHstar	Gastropoda	Stylommatophora	Pupilloidea	Pupillidae	Pupilla	muscorum	UK	Middle Pleistocene	14.01	5.56	38.86	17.6	6.73	17.23
531	0835bHstar	Gastropoda	Stylommatophora	Pupilloidea	Pupillidae	Pupilla	muscorum	UK	Middle Pleistocene	17.18	4.6	35.59	16.79	5.99	19.85
532	4656bHstar	Gastropoda	Stylommatophora	Pupilloidea	Pupillidae	Pupilla	muscorum	UK	Middle Pleistocene	11.71	3.15	23.2	12.23	3.75	45.96	Wenban-Smith, FF & Bates, MR, 2011. Palaeolithic and Pleistocene investigations. In (A Simmonds, FF Wenban-Smith, MR Bates, K Powell, D Sykes, R Devaney, D Stansbie & D Score, eds) Excavations in North-West Kent 2005-2007: One Hundred Thousand Years of Human Activity in and around the Darent Valley: 17-59.
533	4657bHstar	Gastropoda	Stylommatophora	Pupilloidea	Pupillidae	Pupilla	muscorum	UK	Middle Pleistocene	15.79	4.89	34.03	17.03	6.77	21.49
534	4658bHstar	Gastropoda	Stylommatophora	Pupilloidea	Pupillidae	Pupilla	muscorum	UK	Middle Pleistocene	21.03	14.52	30.89	11.07	8.47	14.02
535	4659bHstar	Gastropoda	Stylommatophora	Pupilloidea	Pupillidae	Pupilla	muscorum	UK	Middle Pleistocene	13.62	8.03	36.94	16.66	7.49	17.26
536	4860bHstar	Gastropoda	Stylommatophora	Pupilloidea	Pupillidae	Pupilla	muscorum	UK	Middle Pleistocene	16.89	6.53	41.77	16.11	5.83	12.88
537	4864bHstar	Gastropoda	Stylommatophora	Pupilloidea	Pupillidae	Pupilla	muscorum	UK	Middle Pleistocene	17.37	4.03	28.54	17.06	6.84	26.16
538	4865bHstar	Gastropoda	Stylommatophora	Pupilloidea	Pupillidae	Pupilla	muscorum	UK	Middle Pleistocene	24.81	6.63	26.04	19.06	10.3	13.17
539	4867bHstar	Gastropoda	Stylommatophora	Pupilloidea	Pupillidae	Pupilla	muscorum	UK	Middle Pleistocene	19.32	4.48	28.18	19.12	8.02	20.88
540	4871bHstar	Gastropoda	Stylommatophora	Pupilloidea	Pupillidae	Pupilla	muscorum	UK	Middle Pleistocene	17.34	4.72	30.55	15.5	6.71	25.17
541	4872bHstar	Gastropoda	Stylommatophora	Pupilloidea	Pupillidae	Pupilla	muscorum	UK	Middle Pleistocene	17.17	4.84	36.4	17.43	6.09	18.08
542	4878bHstar	Gastropoda	Stylommatophora	Pupilloidea	Pupillidae	Pupilla	muscorum	UK	Middle Pleistocene	18.75	4.11	30.87	17.59	8.01	20.67
543	4901bHstar	Gastropoda	Stylommatophora	Pupilloidea	Pupillidae	Pupilla	muscorum	UK	Middle Pleistocene	18.28	3.89	23.43	21.56	6.94	25.91
544	4902bHstar	Gastropoda	Stylommatophora	Pupilloidea	Pupillidae	Pupilla	muscorum	UK	Middle Pleistocene	16.59	7.04	32.06	16.58	6.43	21.3
545	5813bHstar	Gastropoda	Stylommatophora	Pupilloidea	Pupillidae	Pupilla	muscorum	UK	Middle Pleistocene	21.52	4	29.26	21.71	7.71	15.79
546	5814bHstar	Gastropoda	Stylommatophora	Pupilloidea	Pupillidae	Pupilla	muscorum	UK	Middle Pleistocene	17.31	3.39	28.18	18.06	6.09	26.97
547	5818bHstar	Gastropoda	Stylommatophora	Pupilloidea	Pupillidae	Pupilla	muscorum	UK	Middle Pleistocene	21.03	4.5	30.65	18.91	7.17	17.74
548	5820bHstar	Gastropoda	Stylommatophora	Pupilloidea	Pupillidae	Pupilla	muscorum	UK	Middle Pleistocene	20.39	7.64	33.28	17.51	7.46	13.72
549	5261bHstar	Gastropoda	Littorinimorpha	Stromboidea	Strombidae	Conomurex	fasciatus	Red Sea	MIS 1	8.61	2.03	19.75	12.15	6.08	51.39	Unpublished data
550	5262bHstar	Gastropoda	Littorinimorpha	Stromboidea	Strombidae	Conomurex	fasciatus	Red Sea	MIS 1	15.95	3.84	24.98	15.48	8.31	31.44
551	5263bHstar	Gastropoda	Littorinimorpha	Stromboidea	Strombidae	Conomurex	fasciatus	Red Sea	MIS 1	17.16	2.27	28.83	16.07	10.95	24.72
552	5264bHstar	Gastropoda	Littorinimorpha	Stromboidea	Strombidae	Conomurex	fasciatus	Red Sea	MIS 1	18.72	3.29	29.12	18.83	7.58	22.47
553	5265bHstar	Gastropoda	Littorinimorpha	Stromboidea	Strombidae	Conomurex	fasciatus	Red Sea	MIS 1	9.02	1.69	15.04	8.56	3.56	62.15
554	5266bHstar	Gastropoda	Littorinimorpha	Stromboidea	Strombidae	Conomurex	fasciatus	Red Sea	MIS 1	15.35	3.15	29.13	19.29	9.45	23.62
555	5467bHstar	Gastropoda	Littorinimorpha	Stromboidea	Strombidae	Conomurex	fasciatus	Red Sea	MIS 1	5.45	1.36	22.27	17.95	5.91	47.05
556	5471bHstar	Gastropoda	Littorinimorpha	Stromboidea	Strombidae	Conomurex	fasciatus	Red Sea	MIS 1	8.58	1.63	38.31	30.92	7.54	13.02
557	5479bHstar	Gastropoda	Littorinimorpha	Stromboidea	Strombidae	Conomurex	fasciatus	Red Sea	MIS 1	17.69	3.13	22.01	22.9	9.85	24.42
558	5480bHstar	Gastropoda	Littorinimorpha	Stromboidea	Strombidae	Conomurex	fasciatus	Red Sea	MIS 1	20.61	4.41	25.99	24.32	9.1	15.57
559	5481bHstar	Gastropoda	Littorinimorpha	Stromboidea	Strombidae	Conomurex	fasciatus	Red Sea	MIS 1	16.9	1.88	24.1	15.46	5.45	36.2
560	5483bHstar	Gastropoda	Littorinimorpha	Stromboidea	Strombidae	Conomurex	fasciatus	Red Sea	MIS 1	20.32	3.35	26.35	16.13	10.93	22.92
561	5484bHstar	Gastropoda	Littorinimorpha	Stromboidea	Strombidae	Conomurex	fasciatus	Red Sea	MIS 1	21.22	1.6	22.96	21.86	9.4	22.96
562	5485bHstar	Gastropoda	Littorinimorpha	Stromboidea	Strombidae	Conomurex	fasciatus	Red Sea	MIS 1	22.47	13.12	27.84	12.53	8.89	15.15
563	5486bHstar	Gastropoda	Littorinimorpha	Stromboidea	Strombidae	Conomurex	fasciatus	Red Sea	MIS 1	19.97	3.8	24.22	20.58	9.92	21.52
564	5487bHstar	Gastropoda	Littorinimorpha	Stromboidea	Strombidae	Conomurex	fasciatus	Red Sea	MIS 1	18.88	3.4	20.29	20.95	10.45	26.03
565	5488bHstar	Gastropoda	Littorinimorpha	Stromboidea	Strombidae	Conomurex	fasciatus	Red Sea	MIS 1	19.81	3.33	22.34	20.51	7.62	26.4
566	5489bHstar	Gastropoda	Littorinimorpha	Stromboidea	Strombidae	Conomurex	fasciatus	Red Sea	MIS 1	17.44	4.05	24.62	17.76	9.47	26.66
567	5490bHstar	Gastropoda	Littorinimorpha	Stromboidea	Strombidae	Conomurex	fasciatus	Red Sea	MIS 1	22.65	2.43	20.61	21.66	9.22	23.41
568	5941bHstar	Gastropoda	Littorinimorpha	Stromboidea	Strombidae	Conomurex	fasciatus	Red Sea	MIS 1	15.52	0.95	25.16	20.22	8.92	29.22
569	5942bHstar	Gastropoda	Littorinimorpha	Stromboidea	Strombidae	Conomurex	fasciatus	Red Sea	MIS 1	16.87	1.55	27.38	19.19	9.1	25.9
570	5943bHstar	Gastropoda	Littorinimorpha	Stromboidea	Strombidae	Conomurex	fasciatus	Red Sea	MIS 1	13.12	1.38	29.16	22.95	8.32	25.08
571	5944bHstar	Gastropoda	Littorinimorpha	Stromboidea	Strombidae	Conomurex	fasciatus	Red Sea	MIS 1	21.21	1.24	21.63	25.73	8.31	21.88
572	5945bHstar	Gastropoda	Littorinimorpha	Stromboidea	Strombidae	Conomurex	fasciatus	Red Sea	MIS 1	15.2	1.11	23	17.11	8.39	35.18
573	5744bHstar	Gastropoda	Littorinimorpha	Stromboidea	Strombidae	Conomurex	fasciatus	Red Sea	MIS 1	23.38	3.73	31.42	18.89	11.3	11.29
574	5745bHstar	Gastropoda	Littorinimorpha	Stromboidea	Strombidae	Conomurex	fasciatus	Red Sea	MIS 1	15.43	4.08	25.95	15.99	7.99	30.56
575	5746bHstar	Gastropoda	Littorinimorpha	Stromboidea	Strombidae	Conomurex	fasciatus	Red Sea	MIS 1	18.39	2.99	23.14	20.42	9.16	25.89
576	5747bHstar	Gastropoda	Littorinimorpha	Stromboidea	Strombidae	Conomurex	fasciatus	Red Sea	MIS 1	18.64	2.8	28.06	19.6	8.87	22.02
577	5748bHstar	Gastropoda	Littorinimorpha	Stromboidea	Strombidae	Conomurex	fasciatus	Red Sea	MIS 1	16	1.74	27.75	18.46	7.79	28.26
578	5749bHstar	Gastropoda	Littorinimorpha	Stromboidea	Strombidae	Conomurex	fasciatus	Red Sea	MIS 1	18.69	3.08	25	22.13	8.06	23.03
579	5750bHstar	Gastropoda	Littorinimorpha	Stromboidea	Strombidae	Conomurex	fasciatus	Red Sea	MIS 1	18.64	2.43	25.42	20.37	9.93	23.21
580	5751bHstar	Gastropoda	Littorinimorpha	Stromboidea	Strombidae	Conomurex	fasciatus	Red Sea	MIS 1	16.11	5.03	23.13	18.48	7.8	29.45
581	5752bHstar	Gastropoda	Littorinimorpha	Stromboidea	Strombidae	Conomurex	fasciatus	Red Sea	MIS 1	19.8	2.9	24.55	22.53	9.98	20.24
582	5753bHstar	Gastropoda	Littorinimorpha	Stromboidea	Strombidae	Conomurex	fasciatus	Red Sea	MIS 1	15.15	2.28	23.69	18.29	6.99	33.6
583	5754bHstar	Gastropoda	Littorinimorpha	Stromboidea	Strombidae	Conomurex	fasciatus	Red Sea	MIS 1	19.33	2.5	20.21	23	7.98	26.97
584	5755bHstar	Gastropoda	Littorinimorpha	Stromboidea	Strombidae	Conomurex	fasciatus	Red Sea	MIS 1	19.89	2.01	19.8	23.75	9.38	25.17
585	5756bHstar	Gastropoda	Littorinimorpha	Stromboidea	Strombidae	Conomurex	fasciatus	Red Sea	MIS 1	19.66	2.37	23.11	22.54	8.36	23.96
586	5757bHstar	Gastropoda	Littorinimorpha	Stromboidea	Strombidae	Conomurex	fasciatus	Red Sea	MIS 1	18.63	3.5	22.71	20.55	9.26	25.35
587	5758bHstar	Gastropoda	Littorinimorpha	Stromboidea	Strombidae	Conomurex	fasciatus	Red Sea	MIS 1	15.87	2.97	21.63	17.62	7.38	34.54
588	5759bHstar	Gastropoda	Littorinimorpha	Stromboidea	Strombidae	Conomurex	fasciatus	Red Sea	MIS 1	20.4	2.7	25.85	20.61	8.12	22.32
589	5760bHstar	Gastropoda	Littorinimorpha	Stromboidea	Strombidae	Conomurex	fasciatus	Red Sea	MIS 1	20.16	2.1	25.46	21.62	8.12	22.54
590	5761bHstar	Gastropoda	Littorinimorpha	Stromboidea	Strombidae	Conomurex	fasciatus	Red Sea	MIS 1	17.32	1.98	26.28	18.78	7.6	28.03
591	5762bHstar	Gastropoda	Littorinimorpha	Stromboidea	Strombidae	Conomurex	fasciatus	Red Sea	MIS 1	19.66	2.15	20.76	22.65	9.61	25.16
592	5763bHstar	Gastropoda	Littorinimorpha	Stromboidea	Strombidae	Conomurex	fasciatus	Red Sea	MIS 1	19.02	1.75	25.75	22.18	8.64	22.66
593	5764bHstar	Gastropoda	Littorinimorpha	Stromboidea	Strombidae	Conomurex	fasciatus	Red Sea	MIS 1	19.53	2.06	22.02	22.44	9.16	24.79
594	5765bHstar	Gastropoda	Littorinimorpha	Stromboidea	Strombidae	Conomurex	fasciatus	Red Sea	MIS 1	20.07	1.73	21.48	24.32	9.48	22.92
595	5766bHstar	Gastropoda	Littorinimorpha	Stromboidea	Strombidae	Conomurex	fasciatus	Red Sea	MIS 1	21.71	2.07	21.11	26.67	9.72	18.72
596	5767bHstar	Gastropoda	Littorinimorpha	Stromboidea	Strombidae	Conomurex	fasciatus	Red Sea	MIS 1	20.65	1.88	20.64	25.73	9.27	21.83
597	5768bHstar	Gastropoda	Littorinimorpha	Stromboidea	Strombidae	Conomurex	fasciatus	Red Sea	MIS 1	17.99	2.18	21.33	20.91	8.54	29.06
598	5769bHstar	Gastropoda	Littorinimorpha	Stromboidea	Strombidae	Conomurex	fasciatus	Red Sea	MIS 1	20.04	3.14	22.2	23.28	9.16	22.18
599	5770bHstar	Gastropoda	Littorinimorpha	Stromboidea	Strombidae	Conomurex	fasciatus	Red Sea	MIS 1	21.44	2.73	20.65	22.97	9.32	22.89
600	5771bHstar	Gastropoda	Littorinimorpha	Stromboidea	Strombidae	Conomurex	fasciatus	Red Sea	MIS 1	18.54	2.35	21.38	20.95	7.44	29.34
601	5772bHstar	Gastropoda	Littorinimorpha	Stromboidea	Strombidae	Conomurex	fasciatus	Red Sea	MIS 1	20.78	1.98	22.6	23.4	9.25	21.99
602	5773bHstar	Gastropoda	Littorinimorpha	Stromboidea	Strombidae	Conomurex	fasciatus	Red Sea	MIS 1	20.56	3.1	25.34	22.98	9.33	18.69
603	5911bHstar	Gastropoda	Littorinimorpha	Stromboidea	Strombidae	Conomurex	fasciatus	Red Sea	MIS 1	14.94	1.19	24.31	16.11	7.77	35.69
604	5912bHstar	Gastropoda	Littorinimorpha	Stromboidea	Strombidae	Conomurex	fasciatus	Red Sea	MIS 1	20.98	1.23	29.28	21.36	8.56	18.6
605	5913bHstar	Gastropoda	Littorinimorpha	Stromboidea	Strombidae	Conomurex	fasciatus	Red Sea	MIS 1	14.72	1.98	28.47	15.16	6.43	33.25
606	5914bHstar	Gastropoda	Littorinimorpha	Stromboidea	Strombidae	Conomurex	fasciatus	Red Sea	MIS 1	17.25	1.12	23.88	19.99	9.36	28.39
607	5915bHstar	Gastropoda	Littorinimorpha	Stromboidea	Strombidae	Conomurex	fasciatus	Red Sea	MIS 1	15.94	0.82	21.51	18.22	8.86	34.66
608	5916bHstar	Gastropoda	Littorinimorpha	Stromboidea	Strombidae	Conomurex	fasciatus	Red Sea	MIS 1	20.57	1.19	20.05	20.79	9.77	27.64
609	5917bHstar	Gastropoda	Littorinimorpha	Stromboidea	Strombidae	Conomurex	fasciatus	Red Sea	MIS 1	21.83	1.57	16.12	22.11	9.99	28.39
610	5918bHstar	Gastropoda	Littorinimorpha	Stromboidea	Strombidae	Conomurex	fasciatus	Red Sea	MIS 1	20	1.49	13.48	20.83	13.37	30.83
611	5919bHstar	Gastropoda	Littorinimorpha	Stromboidea	Strombidae	Conomurex	fasciatus	Red Sea	MIS 1	21.12	1.22	14.4	23.94	10.18	29.13
612	5920bHstar	Gastropoda	Littorinimorpha	Stromboidea	Strombidae	Conomurex	fasciatus	Red Sea	MIS 1	22.02	2.73	16.04	22.9	14.55	21.76
613	5921bHstar	Gastropoda	Littorinimorpha	Stromboidea	Strombidae	Conomurex	fasciatus	Red Sea	MIS 1	24.59	16.59	10.5	11.77	13.25	23.31
614	5922bHstar	Gastropoda	Littorinimorpha	Stromboidea	Strombidae	Conomurex	fasciatus	Red Sea	MIS 1	17.4	7.27	25.15	19.91	7.74	22.53
615	5923bHstar	Gastropoda	Littorinimorpha	Stromboidea	Strombidae	Conomurex	fasciatus	Red Sea	MIS 1	15.96	1.79	22.77	22.32	8.48	28.68
616	5924bHstar	Gastropoda	Littorinimorpha	Stromboidea	Strombidae	Conomurex	fasciatus	Red Sea	MIS 1	17.81	3.22	27.66	20.74	9.23	21.34
617	5925bHstar	Gastropoda	Littorinimorpha	Stromboidea	Strombidae	Conomurex	fasciatus	Red Sea	MIS 1	10.1	1.26	27.94	14	4.78	41.91
618	5926bHstar	Gastropoda	Littorinimorpha	Stromboidea	Strombidae	Conomurex	fasciatus	Red Sea	MIS 1	15.37	7.96	24.64	14.44	7.34	30.25
619	5927bHstar	Gastropoda	Littorinimorpha	Stromboidea	Strombidae	Conomurex	fasciatus	Red Sea	MIS 1	17.57	7.2	23.68	16.03	7.9	27.62
620	5928bHstar	Gastropoda	Littorinimorpha	Stromboidea	Strombidae	Conomurex	fasciatus	Red Sea	MIS 1	21.69	7.52	22.99	17.23	9.64	20.94
621	5929bHstar	Gastropoda	Littorinimorpha	Stromboidea	Strombidae	Conomurex	fasciatus	Red Sea	MIS 1	15.46	5.06	28.28	15.05	7.01	29.15
622	5930bHstar	Gastropoda	Littorinimorpha	Stromboidea	Strombidae	Conomurex	fasciatus	Red Sea	MIS 1	15.79	6.56	29.46	13.27	7.48	27.44
623	5931bHstar	Gastropoda	Littorinimorpha	Stromboidea	Strombidae	Conomurex	fasciatus	Red Sea	MIS 1	20.29	1.43	22.59	20.41	9.8	25.49
624	5932bHstar	Gastropoda	Littorinimorpha	Stromboidea	Strombidae	Conomurex	fasciatus	Red Sea	MIS 1	20.33	1.19	23.91	21.45	9.05	24.07
625	5933bHstar	Gastropoda	Littorinimorpha	Stromboidea	Strombidae	Conomurex	fasciatus	Red Sea	MIS 1	17.66	1.59	25.22	18.62	8.27	28.64
626	5934bHstar	Gastropoda	Littorinimorpha	Stromboidea	Strombidae	Conomurex	fasciatus	Red Sea	MIS 1	16.55	1.14	22.1	18.43	8.48	33.3
627	5935bHstar	Gastropoda	Littorinimorpha	Stromboidea	Strombidae	Conomurex	fasciatus	Red Sea	MIS 1	19.24	1.25	24.85	20.74	8.09	25.82
628	5936bHstar	Gastropoda	Littorinimorpha	Stromboidea	Strombidae	Conomurex	fasciatus	Red Sea	MIS 1	19.76	1.49	17.16	29.84	10.25	21.5
629	5937bHstar	Gastropoda	Littorinimorpha	Stromboidea	Strombidae	Conomurex	fasciatus	Red Sea	MIS 1	17.45	1.02	18.23	22.31	7.65	33.35
630	5938bHstar	Gastropoda	Littorinimorpha	Stromboidea	Strombidae	Conomurex	fasciatus	Red Sea	MIS 1	20.93	1.56	18.92	24.55	9.38	24.66
631	5939bHstar	Gastropoda	Littorinimorpha	Stromboidea	Strombidae	Conomurex	fasciatus	Red Sea	MIS 1	18.56	1.24	18.24	20.43	8.43	33.1
632	5940bHstar	Gastropoda	Littorinimorpha	Stromboidea	Strombidae	Conomurex	fasciatus	Red Sea	MIS 1	21.13	0.99	15.91	24.47	12.01	25.48
633	0508bHstar	Gastropoda	Stylommatophora	Helicoidea	Hygromiidae	Trochulus (was: Trichia)	hispidus	UK	Middle Pleistocene	16.96	3.62	40.85	15.46	7.28	15.82	Bates M, Wenban-Smith F, Briant R, Bates R, 2007 (updated 2008). The Palaeolithic Archaeology of the Sussex/Hampshire Coastal Corridor. Collection doi:10.5284/1000303
634	0509bHstar	Gastropoda	Stylommatophora	Helicoidea	Hygromiidae	Trochulus (was: Trichia)	hispidus	UK	Middle Pleistocene	14.9	3.3	33.98	13.68	6.7	27.44
635	0813bHstar	Gastropoda	Stylommatophora	Helicoidea	Hygromiidae	Trochulus (was: Trichia)	hispidus	UK	Middle Pleistocene	16.24	4.23	39.26	14.17	7.35	18.75
636	0814bHstar	Gastropoda	Stylommatophora	Helicoidea	Hygromiidae	Trochulus (was: Trichia)	hispidus	UK	Middle Pleistocene	21.57	4	33.61	16.94	6.63	17.26
637	0815bHstar	Gastropoda	Stylommatophora	Helicoidea	Hygromiidae	Trochulus (was: Trichia)	hispidus	UK	Middle Pleistocene	20.57	4.39	33.65	17.22	6.11	18.05
638	0817bHstar	Gastropoda	Stylommatophora	Helicoidea	Hygromiidae	Trochulus (was: Trichia)	hispidus	UK	Middle Pleistocene	18.53	4.52	35.8	14.82	7.63	18.71
639	0818bHstar	Gastropoda	Stylommatophora	Helicoidea	Hygromiidae	Trochulus (was: Trichia)	hispidus	UK	Middle Pleistocene	18.26	3.71	39.05	15.01	8.48	15.48
640	0819bHstar	Gastropoda	Stylommatophora	Helicoidea	Hygromiidae	Trochulus (was: Trichia)	hispidus	UK	Middle Pleistocene	18.97	5.1	36.68	14.81	7.14	17.3
641	0826bHstar	Gastropoda	Stylommatophora	Helicoidea	Hygromiidae	Trochulus (was: Trichia)	hispidus	UK	Middle Pleistocene	12.76	4.62	50.97	13.31	5.46	12.87
642	0830bHstar	Gastropoda	Stylommatophora	Helicoidea	Hygromiidae	Trochulus (was: Trichia)	hispidus	UK	Middle Pleistocene	14.42	5.84	46.51	13.93	5.48	13.83
643	0836bHstar	Gastropoda	Stylommatophora	Helicoidea	Hygromiidae	Trochulus (was: Trichia)	hispidus	UK	Middle Pleistocene	17.14	5.89	36.02	13.24	7.11	20.6
644	0837bHstar	Gastropoda	Stylommatophora	Helicoidea	Hygromiidae	Trochulus (was: Trichia)	hispidus	UK	Middle Pleistocene	19.61	10.86	37.3	12.89	7.43	11.91
645	0841bHstar	Gastropoda	Stylommatophora	Helicoidea	Hygromiidae	Trochulus (was: Trichia)	hispidus	UK	Middle Pleistocene	17.19	4.07	34.32	13.21	7	24.21
646	5107bHstar	Gastropoda	Stylommatophora	Helicoidea	Hygromiidae	Trochulus (was: Trichia)	sp.	UK	Holocene	10.82	10.08	47.79	13.05	5.42	12.85
647	5108bHstar	Gastropoda	Stylommatophora	Helicoidea	Hygromiidae	Trochulus (was: Trichia)	sp.	UK	Holocene	15.14	11.32	43.12	7.89	6.5	16.03
648	0475bHstar	Gastropoda	[unassigned] Heterobranchia (Infraclass)	Valvatoidea	Valvatidae	Valvata	piscinalis	UK	MIS 5	16.23	6.75	34.26	16.83	6.7	19.23	Penkman, K., Preece, R., Keen, D., Maddy, D., Schreve, D. and Collins, M., 2007. Testing the aminostratigraphy of fluvial archives: the evidence from intra-crystalline proteins within freshwater shells. Quaternary Science Reviews, 26: 2958-2969.
649	0476bHstar	Gastropoda	[unassigned] Heterobranchia (Infraclass)	Valvatoidea	Valvatidae	Valvata	piscinalis	UK	MIS 5	16.23	6.75	34.26	16.83	6.7	19.23
650	0477bHstar	Gastropoda	[unassigned] Heterobranchia (Infraclass)	Valvatoidea	Valvatidae	Valvata	piscinalis	UK	MIS 5	15.85	6.59	33.45	16.43	6.54	21.14
651	0478bHstar	Gastropoda	[unassigned] Heterobranchia (Infraclass)	Valvatoidea	Valvatidae	Valvata	piscinalis	UK	MIS 5	18.44	5.47	27.12	17.27	8.87	22.83
652	0479bHstar	Gastropoda	[unassigned] Heterobranchia (Infraclass)	Valvatoidea	Valvatidae	Valvata	piscinalis	UK	MIS 5	19.54	5.69	27.28	18.33	9.65	19.51
653	0486bHstar	Gastropoda	[unassigned] Heterobranchia (Infraclass)	Valvatoidea	Valvatidae	Valvata	piscinalis	UK	MIS 11	15.91	3.1	36.29	20.03	6.76	17.89	Penkman, K.E.H. 2005: Amino acid geochronology: a closed system approach to test and refine the UK model. Unpublished PhD thesis, University of Newcastle.
654	0489bHstar	Gastropoda	[unassigned] Heterobranchia (Infraclass)	Valvatoidea	Valvatidae	Valvata	piscinalis	UK	Late Pleistocene	17.98	5.6	36.5	17.71	8.87	13.33
655	0490bHstar	Gastropoda	[unassigned] Heterobranchia (Infraclass)	Valvatoidea	Valvatidae	Valvata	piscinalis	UK	MIS 11	16.2	3.16	31.32	16.84	7.2	25.27	Penkman, K., Preece, R., Keen, D., Maddy, D., Schreve, D. and Collins, M., 2007. Testing the aminostratigraphy of fluvial archives: the evidence from intra-crystalline proteins within freshwater shells. Quaternary Science Reviews, 26: 2958-2969.
656	0491bHstar	Gastropoda	[unassigned] Heterobranchia (Infraclass)	Valvatoidea	Valvatidae	Valvata	piscinalis	UK	MIS 11	19.32	3.96	26.21	18.57	8.38	23.56
657	0492bHstar	Gastropoda	[unassigned] Heterobranchia (Infraclass)	Valvatoidea	Valvatidae	Valvata	piscinalis	UK	MIS 11	18.77	3.83	27.74	18.96	8.46	22.24
658	0493bHstar	Gastropoda	[unassigned] Heterobranchia (Infraclass)	Valvatoidea	Valvatidae	Valvata	piscinalis	UK	MIS 11	18.84	3.02	23.97	19.55	8.26	26.36
659	0494bHstar	Gastropoda	[unassigned] Heterobranchia (Infraclass)	Valvatoidea	Valvatidae	Valvata	piscinalis	UK	MIS 11	17.88	2.74	28.29	19.68	8.14	23.27
660	0495bHstar	Gastropoda	[unassigned] Heterobranchia (Infraclass)	Valvatoidea	Valvatidae	Valvata	piscinalis	UK	MIS 11	17.61	2.8	29.63	19.89	7.41	22.66
661	0496bHstar	Gastropoda	[unassigned] Heterobranchia (Infraclass)	Valvatoidea	Valvatidae	Valvata	piscinalis	UK	MIS 11	16.77	2.67	24.16	18.29	8.07	30.03
662	0497bHstar	Gastropoda	[unassigned] Heterobranchia (Infraclass)	Valvatoidea	Valvatidae	Valvata	piscinalis	UK	MIS 11	14.24	2.24	31.02	16.62	6.35	29.53
663	0525bHstar	Gastropoda	[unassigned] Heterobranchia (Infraclass)	Valvatoidea	Valvatidae	Valvata	piscinalis	UK	MIS 1	17.25	9.23	25.21	18.55	8.89	20.87
664	0526bHstar	Gastropoda	[unassigned] Heterobranchia (Infraclass)	Valvatoidea	Valvatidae	Valvata	piscinalis	UK	MIS 1	18.45	8.84	26.96	17.69	8.13	19.93
665	0527bHstar	Gastropoda	[unassigned] Heterobranchia (Infraclass)	Valvatoidea	Valvatidae	Valvata	piscinalis	UK	MIS 1	17.71	9.18	31.25	18.2	7.39	16.28
666	0528bHstar	Gastropoda	[unassigned] Heterobranchia (Infraclass)	Valvatoidea	Valvatidae	Valvata	piscinalis	UK	MIS 1	12.66	9.6	37.86	19.37	8.29	12.22
667	0594bHstar	Gastropoda	[unassigned] Heterobranchia (Infraclass)	Valvatoidea	Valvatidae	Valvata	piscinalis	UK	MIS 11	15.17	2.74	39.22	17.15	6.33	19.38
668	0595bHstar	Gastropoda	[unassigned] Heterobranchia (Infraclass)	Valvatoidea	Valvatidae	Valvata	piscinalis	UK	MIS 11	16.56	2.54	36.12	16.89	7.05	20.83
669	0596bHstar	Gastropoda	[unassigned] Heterobranchia (Infraclass)	Valvatoidea	Valvatidae	Valvata	piscinalis	UK	MIS 11	16.28	2.65	36.82	17.41	7.2	19.64
670	0855bHstar	Gastropoda	[unassigned] Heterobranchia (Infraclass)	Valvatoidea	Valvatidae	Valvata	piscinalis	UK	MIS 9	17.88	4.26	33.04	18.98	9.94	15.9
671	0856bHstar	Gastropoda	[unassigned] Heterobranchia (Infraclass)	Valvatoidea	Valvatidae	Valvata	piscinalis	UK	MIS 9	12.37	4.48	39.26	16.9	8	19
672	0857bHstar	Gastropoda	[unassigned] Heterobranchia (Infraclass)	Valvatoidea	Valvatidae	Valvata	piscinalis	UK	MIS 9	15.5	4.19	35.84	19.13	7.15	18.19
673	0858bHstar	Gastropoda	[unassigned] Heterobranchia (Infraclass)	Valvatoidea	Valvatidae	Valvata	piscinalis	UK	MIS 9	17.39	3.99	33.18	20.55	7.3	17.59
674	0882bHstar	Gastropoda	[unassigned] Heterobranchia (Infraclass)	Valvatoidea	Valvatidae	Valvata	piscinalis	UK	MIS 9	15.54	3.09	37.62	18.12	6.19	19.44
675	0898bHstar	Gastropoda	[unassigned] Heterobranchia (Infraclass)	Valvatoidea	Valvatidae	Valvata	piscinalis	UK	Early Middle Pleistocene	16.55	2.22	33.09	19.2	8.24	20.71
676	0899bHstar	Gastropoda	[unassigned] Heterobranchia (Infraclass)	Valvatoidea	Valvatidae	Valvata	piscinalis	UK	Early Middle Pleistocene	18.23	3.2	29.67	18.89	8.3	21.71
677	0900bHstar	Gastropoda	[unassigned] Heterobranchia (Infraclass)	Valvatoidea	Valvatidae	Valvata	piscinalis	UK	Early Middle Pleistocene	17.96	2.66	32.11	19.78	8.11	19.37
678	0901bHstar	Gastropoda	[unassigned] Heterobranchia (Infraclass)	Valvatoidea	Valvatidae	Valvata	piscinalis	UK	Early Middle Pleistocene	17.78	3.38	35.17	18.23	8.29	17.15
679	0953bHstar	Gastropoda	[unassigned] Heterobranchia (Infraclass)	Valvatoidea	Valvatidae	Valvata	piscinalis	UK	MIS 5	10.5	13.39	45.85	8.57	11.51	10.18	Bates M, Wenban-Smith F, Briant R, Bates R, 2007 (updated 2008). The Palaeolithic Archaeology of the Sussex/Hampshire Coastal Corridor. Collection doi:10.5284/1000303
680	0986bHstar	Gastropoda	[unassigned] Heterobranchia (Infraclass)	Valvatoidea	Valvatidae	Valvata	piscinalis	UK	MIS 7	16.37	6.46	37.17	15.8	6.67	17.52	Penkman, K., Preece, R., Keen, D., Maddy, D., Schreve, D. and Collins, M., 2007. Testing the aminostratigraphy of fluvial archives: the evidence from intra-crystalline proteins within freshwater shells. Quaternary Science Reviews, 26: 2958-2969.
681	0987bHstar	Gastropoda	[unassigned] Heterobranchia (Infraclass)	Valvatoidea	Valvatidae	Valvata	piscinalis	UK	MIS 7	16.67	5.38	34.12	16.53	7.14	20.16
682	0988bHstar	Gastropoda	[unassigned] Heterobranchia (Infraclass)	Valvatoidea	Valvatidae	Valvata	piscinalis	UK	MIS 7	15.6	4.8	35.58	16.81	6.74	20.47
683	0989bHstar	Gastropoda	[unassigned] Heterobranchia (Infraclass)	Valvatoidea	Valvatidae	Valvata	piscinalis	UK	MIS 7	16.19	5.68	37.56	16.07	6.76	17.74
684	0990bHstar	Gastropoda	[unassigned] Heterobranchia (Infraclass)	Valvatoidea	Valvatidae	Valvata	piscinalis	UK	MIS 7	16.36	5.15	35.39	17.37	7.73	17.99
685	1172bHstar	Gastropoda	[unassigned] Heterobranchia (Infraclass)	Valvatoidea	Valvatidae	Valvata	piscinalis	UK	MIS 9	14.58	4	33.8	20.76	8.44	18.43
686	1173bHstar	Gastropoda	[unassigned] Heterobranchia (Infraclass)	Valvatoidea	Valvatidae	Valvata	piscinalis	UK	MIS 9	15.22	3.59	36.27	20.1	7.68	17.14
687	1174bHstar	Gastropoda	[unassigned] Heterobranchia (Infraclass)	Valvatoidea	Valvatidae	Valvata	piscinalis	UK	MIS 9	15.24	2.93	24.92	21.5	8.38	27.03
688	1179bHstar	Gastropoda	[unassigned] Heterobranchia (Infraclass)	Valvatoidea	Valvatidae	Valvata	piscinalis	UK	MIS 7	13.58	5.8	42.68	21.96	9.2	6.78
689	1180bHstar	Gastropoda	[unassigned] Heterobranchia (Infraclass)	Valvatoidea	Valvatidae	Valvata	piscinalis	UK	MIS 7	9.22	8.04	41.08	21.73	12.36	7.56
690	1181bHstar	Gastropoda	[unassigned] Heterobranchia (Infraclass)	Valvatoidea	Valvatidae	Valvata	piscinalis	UK	MIS 7	2.45	7.6	46.46	19.8	9.48	14.22
691	1182bHstar	Gastropoda	[unassigned] Heterobranchia (Infraclass)	Valvatoidea	Valvatidae	Valvata	piscinalis	UK	MIS 7	17.63	6.48	27.22	21.6	9.1	17.98
692	1183bHstar	Gastropoda	[unassigned] Heterobranchia (Infraclass)	Valvatoidea	Valvatidae	Valvata	piscinalis	UK	MIS 7	13.03	4.74	35.43	21.25	8.35	17.19
693	1184bHstar	Gastropoda	[unassigned] Heterobranchia (Infraclass)	Valvatoidea	Valvatidae	Valvata	piscinalis	UK	MIS 7	11.04	6.13	37.6	22.33	7.57	15.32
694	1185bHstar	Gastropoda	[unassigned] Heterobranchia (Infraclass)	Valvatoidea	Valvatidae	Valvata	piscinalis	UK	MIS 7	13.49	6.11	39.27	25.21	10.24	5.68
695	1186bHstar	Gastropoda	[unassigned] Heterobranchia (Infraclass)	Valvatoidea	Valvatidae	Valvata	piscinalis	UK	MIS 7	12.31	5.25	38.26	21.5	7.92	14.76
696	1187bHstar	Gastropoda	[unassigned] Heterobranchia (Infraclass)	Valvatoidea	Valvatidae	Valvata	piscinalis	UK	MIS 7	3.39	5.74	46.48	20.68	11.01	12.7
697	1188bHstar	Gastropoda	[unassigned] Heterobranchia (Infraclass)	Valvatoidea	Valvatidae	Valvata	piscinalis	UK	MIS 7	10.97	5.01	33.92	19.85	9.2	21.06
698	1189bHstar	Gastropoda	[unassigned] Heterobranchia (Infraclass)	Valvatoidea	Valvatidae	Valvata	piscinalis	UK	MIS 7	16.77	5.19	28.05	21.63	8.18	20.19
699	1190bHstar	Gastropoda	[unassigned] Heterobranchia (Infraclass)	Valvatoidea	Valvatidae	Valvata	piscinalis	UK	MIS 7	14.13	5.24	30.44	23.99	8.16	18.04
700	1191bHstar	Gastropoda	[unassigned] Heterobranchia (Infraclass)	Valvatoidea	Valvatidae	Valvata	piscinalis	UK	MIS 7	14.84	5.26	30.03	24.16	9.11	16.61
701	1192bHstar	Gastropoda	[unassigned] Heterobranchia (Infraclass)	Valvatoidea	Valvatidae	Valvata	piscinalis	UK	MIS 7	11.17	6.46	33.27	21.71	9.71	17.68
702	1193bHstar	Gastropoda	[unassigned] Heterobranchia (Infraclass)	Valvatoidea	Valvatidae	Valvata	piscinalis	UK	MIS 7	11.7	5.72	38.17	23.68	9.48	11.25
703	1194bHstar	Gastropoda	[unassigned] Heterobranchia (Infraclass)	Valvatoidea	Valvatidae	Valvata	piscinalis	UK	MIS 7	5.25	7.93	45.66	21.53	10.02	9.61
704	1195bHstar	Gastropoda	[unassigned] Heterobranchia (Infraclass)	Valvatoidea	Valvatidae	Valvata	piscinalis	UK	MIS 7	12.57	4.85	36.84	19.74	8.59	17.4
705	1196bHstar	Gastropoda	[unassigned] Heterobranchia (Infraclass)	Valvatoidea	Valvatidae	Valvata	piscinalis	UK	MIS 7	12.5	5.41	37.82	22.15	9.84	12.29
706	1197bHstar	Gastropoda	[unassigned] Heterobranchia (Infraclass)	Valvatoidea	Valvatidae	Valvata	piscinalis	UK	MIS 7	10.81	5.76	39.04	21.61	8.06	14.73
707	1198bHstar	Gastropoda	[unassigned] Heterobranchia (Infraclass)	Valvatoidea	Valvatidae	Valvata	piscinalis	UK	MIS 7	10.5	5.36	42.79	23.16	9.66	8.54
708	1199bHstar	Gastropoda	[unassigned] Heterobranchia (Infraclass)	Valvatoidea	Valvatidae	Valvata	piscinalis	UK	MIS 7	3.24	5.7	41.13	23.64	8.58	17.71
709	1200bHstar	Gastropoda	[unassigned] Heterobranchia (Infraclass)	Valvatoidea	Valvatidae	Valvata	piscinalis	UK	MIS 7	10.47	6.63	28.47	24.17	11.69	18.57
710	1206bHstar	Gastropoda	[unassigned] Heterobranchia (Infraclass)	Valvatoidea	Valvatidae	Valvata	piscinalis	UK	MIS 7	19.06	4.68	30.42	17.86	6.23	21.76
711	1207bHstar	Gastropoda	[unassigned] Heterobranchia (Infraclass)	Valvatoidea	Valvatidae	Valvata	piscinalis	UK	MIS 7	12.04	6.02	30.28	22.36	9.86	19.44
712	1208bHstar	Gastropoda	[unassigned] Heterobranchia (Infraclass)	Valvatoidea	Valvatidae	Valvata	piscinalis	UK	MIS 7	17.52	6.57	28.32	18.37	8.22	20.99
713	1235bHstar	Gastropoda	[unassigned] Heterobranchia (Infraclass)	Valvatoidea	Valvatidae	Valvata	piscinalis	UK	MIS 7	17.19	5.35	31.52	19.96	8.15	17.84
714	1236bHstar	Gastropoda	[unassigned] Heterobranchia (Infraclass)	Valvatoidea	Valvatidae	Valvata	piscinalis	UK	MIS 7	10.51	6.54	38.51	20.82	9.94	13.68
715	1237bHstar	Gastropoda	[unassigned] Heterobranchia (Infraclass)	Valvatoidea	Valvatidae	Valvata	piscinalis	UK	MIS 7	11.24	6.86	38.66	24.62	10.07	8.55
716	1468bHstar	Gastropoda	[unassigned] Heterobranchia (Infraclass)	Valvatoidea	Valvatidae	Valvata	piscinalis	UK	MIS 11	14.92	4.82	31.42	24.55	8.26	16.03
717	1469bHstar	Gastropoda	[unassigned] Heterobranchia (Infraclass)	Valvatoidea	Valvatidae	Valvata	piscinalis	UK	MIS 11	18.44	3.65	32.75	22.27	8.57	14.32
718	1470bHstar	Gastropoda	[unassigned] Heterobranchia (Infraclass)	Valvatoidea	Valvatidae	Valvata	piscinalis	UK	MIS 11	11.43	3.35	34.18	29.59	9.51	11.95
719	1471bHstar	Gastropoda	[unassigned] Heterobranchia (Infraclass)	Valvatoidea	Valvatidae	Valvata	piscinalis	UK	MIS 11	13.04	2.46	34.31	16.96	5.96	27.27
720	3303bHstar	Gastropoda	[unassigned] Heterobranchia (Infraclass)	Valvatoidea	Valvatidae	Valvata	piscinalis	UK	MIS 1	16.19	2.49	38.34	18.51	7.34	17.13	Penkman, K. & Collins, M. Amino acid racemisation analysis. In: Bridgland, D.R., Innes, J.B., Long, A.J., Mitchell, W.A. (eds.) 2010. Late Quaternary Landscape Evolution of the Swale-Ure Washlands, North Yorkshire. Oxbow Books, Oxford. Appendix III.
721	3304bHstar	Gastropoda	[unassigned] Heterobranchia (Infraclass)	Valvatoidea	Valvatidae	Valvata	piscinalis	UK	MIS 1	17.4	3.72	35.83	20.17	8.09	14.78
722	3305bHstar	Gastropoda	[unassigned] Heterobranchia (Infraclass)	Valvatoidea	Valvatidae	Valvata	piscinalis	UK	MIS 1	16.47	1.81	35.81	19.3	8.03	18.58
723	4146bHstar	Gastropoda	[unassigned] Heterobranchia (Infraclass)	Valvatoidea	Valvatidae	Valvata	piscinalis	UK	MIS 7	14.79	4.36	36.37	17.02	7.48	19.97	Penkman, K. & McGrory, S. 2007. The Lower and Middle Palaeolithic Occupation of the Middle and Lower Trent catchment and adjacent areas, as recorded in the River gravels used as aggregate resources: Amino Acid Racemization Analysis: English Heritage Research Department Report Series75/2007
724	4147bHstar	Gastropoda	[unassigned] Heterobranchia (Infraclass)	Valvatoidea	Valvatidae	Valvata	piscinalis	UK	MIS 7	16.57	5.41	43.35	15.26	9.15	10.27
725	4148bHstar	Gastropoda	[unassigned] Heterobranchia (Infraclass)	Valvatoidea	Valvatidae	Valvata	piscinalis	UK	MIS 7	15.69	4.55	27.89	19.72	7.87	24.29
726	4153bHstar	Gastropoda	[unassigned] Heterobranchia (Infraclass)	Valvatoidea	Valvatidae	Valvata	piscinalis	UK	MIS 5	12.38	4.97	20.91	11.81	6.01	43.93	Penkman, K., Preece, R., Keen, D., Maddy, D., Schreve, D. and Collins, M., 2007. Testing the aminostratigraphy of fluvial archives: the evidence from intra-crystalline proteins within freshwater shells. Quaternary Science Reviews, 26: 2958-2969.
727	4154bHstar	Gastropoda	[unassigned] Heterobranchia (Infraclass)	Valvatoidea	Valvatidae	Valvata	piscinalis	UK	MIS 5	24.95	15.76	28.7	14.9	12.74	2.95
728	4255bHstar	Gastropoda	[unassigned] Heterobranchia (Infraclass)	Valvatoidea	Valvatidae	Valvata	piscinalis	UK	MIS 5	21.5	4.49	21.86	15.65	11.04	25.46
729	4256bHstar	Gastropoda	[unassigned] Heterobranchia (Infraclass)	Valvatoidea	Valvatidae	Valvata	piscinalis	UK	MIS 5	15.12	7.05	33.93	16.99	6.79	20.13
730	4257bHstar	Gastropoda	[unassigned] Heterobranchia (Infraclass)	Valvatoidea	Valvatidae	Valvata	piscinalis	UK	MIS 5	14.52	8.47	32.26	18.02	7.47	19.25
731	4272bHstar	Gastropoda	[unassigned] Heterobranchia (Infraclass)	Valvatoidea	Valvatidae	Valvata	piscinalis	UK	Late Pleistocene	15.3	5.72	24	18.21	6.38	30.39	Unpublished data
732	4273bHstar	Gastropoda	[unassigned] Heterobranchia (Infraclass)	Valvatoidea	Valvatidae	Valvata	piscinalis	UK	Late Pleistocene	20.86	9.28	30.19	16.22	9.68	13.77
733	4274bHstar	Gastropoda	[unassigned] Heterobranchia (Infraclass)	Valvatoidea	Valvatidae	Valvata	piscinalis	UK	Late Pleistocene	16.7	6.19	30.43	14.96	7.25	24.47
734	4280bHstar	Gastropoda	[unassigned] Heterobranchia (Infraclass)	Valvatoidea	Valvatidae	Valvata	piscinalis	UK	MIS 7	17.08	5.76	34.01	20.23	6.67	16.26	Penkman, K., Preece, R., Keen, D., Maddy, D., Schreve, D. and Collins, M., 2007. Testing the aminostratigraphy of fluvial archives: the evidence from intra-crystalline proteins within freshwater shells. Quaternary Science Reviews, 26: 2958-2969.
735	4281bHstar	Gastropoda	[unassigned] Heterobranchia (Infraclass)	Valvatoidea	Valvatidae	Valvata	piscinalis	UK	MIS 7	18.88	5.48	36.61	17.21	7.36	14.46
736	4286bHstar	Gastropoda	[unassigned] Heterobranchia (Infraclass)	Valvatoidea	Valvatidae	Valvata	piscinalis	UK	MIS 11	15.14	3.27	34.27	21.4	6.45	19.47
737	4287bHstar	Gastropoda	[unassigned] Heterobranchia (Infraclass)	Valvatoidea	Valvatidae	Valvata	piscinalis	UK	MIS 11	15.38	3.11	30.45	20.65	6.74	23.67
738	4288bHstar	Gastropoda	[unassigned] Heterobranchia (Infraclass)	Valvatoidea	Valvatidae	Valvata	piscinalis	UK	MIS 11	14.19	3.03	32.11	20.05	6.3	24.31
739	4289bHstar	Gastropoda	[unassigned] Heterobranchia (Infraclass)	Valvatoidea	Valvatidae	Valvata	piscinalis	UK	MIS 11	14	3.73	27.64	22.78	7.8	24.05
740	4290bHstar	Gastropoda	[unassigned] Heterobranchia (Infraclass)	Valvatoidea	Valvatidae	Valvata	piscinalis	UK	MIS 7	16.79	5.7	35.64	18.59	6.68	16.6
741	000BO c1pmHstar	Gastropoda	Vetigastropoda (subclass)	Trochoidea	Trochidae	Phorcus (was: Osilinus)	turbinatus	Italy	modern	35.67	12.59	14.79	20.31	10.2	6.44	Unpublished data
742	000BO c2pmHstar	Gastropoda	Vetigastropoda (subclass)	Trochoidea	Trochidae	Phorcus (was: Osilinus)	turbinatus	Italy	modern	36.37	12.31	14.88	20.18	9.92	6.34
743	000BO c3pmHstar	Gastropoda	Vetigastropoda (subclass)	Trochoidea	Trochidae	Phorcus (was: Osilinus)	turbinatus	Italy	modern	35.84	12.62	14.9	20.37	9.9	6.38
744	000BO c4pmHstar	Gastropoda	Vetigastropoda (subclass)	Trochoidea	Trochidae	Phorcus (was: Osilinus)	turbinatus	Italy	modern	36.74	12.38	14.53	20.11	9.9	6.33
745	8567bHstar	Gastropoda	Vetigastropoda (subclass)	Trochoidea	Trochidae	Phorcus (was: Osilinus)	turbinatus	Italy	MIS 1/MIS 2	37.96	9.6	7.24	27.64	12.45	5.1
746	8566bHstar	Gastropoda	Vetigastropoda (subclass)	Trochoidea	Trochidae	Phorcus (was: Osilinus)	turbinatus	Italy	MIS 1/MIS 2	39.63	9.11	6.55	28.99	11.64	4.08
747	8565bHstar	Gastropoda	Vetigastropoda (subclass)	Trochoidea	Trochidae	Phorcus (was: Osilinus)	turbinatus	Italy	MIS 1/MIS 2	38.49	9.9	7.06	26.93	12.03	5.59
748	8563bHstar	Gastropoda	Vetigastropoda (subclass)	Trochoidea	Trochidae	Phorcus (was: Osilinus)	turbinatus	Italy	MIS 1/MIS 2	40.5	9.31	7	27.14	11.91	4.14
749	8562bHstar	Gastropoda	Vetigastropoda (subclass)	Trochoidea	Trochidae	Phorcus (was: Osilinus)	turbinatus	Italy	MIS 1/MIS 2	39.8	9.15	6.81	28.3	11.88	4.07
750	8561bHstar	Gastropoda	Vetigastropoda (subclass)	Trochoidea	Trochidae	Phorcus (was: Osilinus)	turbinatus	Italy	MIS 1/MIS 2	41.78	9.02	7.13	26.35	11.75	3.98
751	8558bHstar	Gastropoda	Vetigastropoda (subclass)	Trochoidea	Trochidae	Phorcus (was: Osilinus)	turbinatus	Italy	MIS 1/MIS 2	39.25	9.69	7.2	27.49	12.1	4.27
752	9030bHstar	Gastropoda	Vetigastropoda (subclass)	Trochoidea	Trochidae	Phorcus (was: Osilinus)	turbinatus	Northern Africa	MIS 2	29.65	20.79	4.22	20.15	16	9.19
753	9031bHstar	Gastropoda	Vetigastropoda (subclass)	Trochoidea	Trochidae	Phorcus (was: Osilinus)	turbinatus	Northern Africa	MIS 2	27.38	22.76	3.6	20.02	16.39	9.86
754	9032bHstar	Gastropoda	Vetigastropoda (subclass)	Trochoidea	Trochidae	Phorcus (was: Osilinus)	turbinatus	Northern Africa	MIS 2	38.53	11.71	3.41	22.8	15.65	7.9
755	9033bHstar	Gastropoda	Vetigastropoda (subclass)	Trochoidea	Trochidae	Phorcus (was: Osilinus)	turbinatus	Northern Africa	MIS 2	38.68	12.26	3.23	22.51	15.37	7.96
756	9034bHstar	Gastropoda	Vetigastropoda (subclass)	Trochoidea	Trochidae	Phorcus (was: Osilinus)	turbinatus	Northern Africa	MIS 2	41.51	11.56	1.87	22.83	15.1	7.14
757	9035bHstar	Gastropoda	Vetigastropoda (subclass)	Trochoidea	Trochidae	Phorcus (was: Osilinus)	turbinatus	Northern Africa	MIS 2	41.23	11.56	1.83	23.46	14.98	6.95
758	9036bHstar	Gastropoda	Vetigastropoda (subclass)	Trochoidea	Trochidae	Phorcus (was: Osilinus)	turbinatus	Northern Africa	MIS 2	47.1	18.88	1.94	12.57	14.27	5.24
759	9037bHstar	Gastropoda	Vetigastropoda (subclass)	Trochoidea	Trochidae	Phorcus (was: Osilinus)	turbinatus	Northern Africa	MIS 2	41.77	11.7	1.75	21.33	16.3	7.15
760	9638bHstar	Bivalvia	Mytiloida	Mytiloidea	Mytilidae	Modiolus	modiolus	Denmark	modern	25.59	9.98	15.33	34.55	10.56	3.98	This study
761	9639bHstar	Bivalvia	Mytiloida	Mytiloidea	Mytilidae	Modiolus	modiolus	Denmark	modern	25	9.56	16.06	34.26	10.89	4.24
762	9640bHstar	Bivalvia	Mytiloida	Mytiloidea	Mytilidae	Modiolus	modiolus	Denmark	modern	28.77	11.53	16.27	29.17	9.56	4.7
763	9641bHstar	Bivalvia	Mytiloida	Mytiloidea	Mytilidae	Modiolus	modiolus	Denmark	modern	27.14	10.62	16.19	31.18	9.99	4.88
764	9642bHstar	Bivalvia	Mytiloida	Mytiloidea	Mytilidae	Modiolus	modiolus	Denmark	modern	26.31	9.17	15.67	34.23	10.33	4.3
765	9643bHstar	Bivalvia	Mytiloida	Mytiloidea	Mytilidae	Modiolus	modiolus	Denmark	modern	25.19	9.45	15.56	35.36	10.43	4.01
766	9644bHstar	Bivalvia	Mytiloida	Mytiloidea	Mytilidae	Modiolus	modiolus	Denmark	modern	27.63	10.4	16.83	30.4	9.98	4.76
767	9645bHstar	Bivalvia	Mytiloida	Mytiloidea	Mytilidae	Modiolus	modiolus	Denmark	modern	26.65	10.67	17.09	30.64	10.18	4.77
768	9646bHstar	Bivalvia	Mytiloida	Mytiloidea	Mytilidae	Modiolus	modiolus	Denmark	modern	22.02	9.88	17.96	33.79	11.57	4.78
769	9647bHstar	Bivalvia	Mytiloida	Mytiloidea	Mytilidae	Modiolus	modiolus	Denmark	modern	25.25	10.39	16.03	33.43	10.63	4.27
770	9648bHstar	Bivalvia	Mytiloida	Mytiloidea	Mytilidae	Modiolus	modiolus	Denmark	modern	25.55	9.68	17.8	32	10.25	4.71
771	9649bHstar	Bivalvia	Mytiloida	Mytiloidea	Mytilidae	Modiolus	modiolus	Denmark	modern	28.17	10.42	16.51	31.09	9.52	4.29
772	0917bHstar	Gastropoda	Hygrophyla	Planorboidea	Planorbidae	Anisus	sp.	Spain	Pleistocene	12.76	2.96	38	17.17	9.52	19.59	Unpublished data
773	0923bHstar	Gastropoda	Hygrophyla	Planorboidea	Planorbidae	Anisus	sp.	Spain	Pleistocene	24.1	1.17	28.01	17.37	9.87	19.48
774	0960bHstar	Gastropoda	Littorinimorpha	Rissoidea	Rissoidae	Rissoa	membranacea	UK	Pleistocene	16.02	4.18	34.99	16.32	8.2	20.29
775	0963bHstar	Gastropoda	Littorinimorpha	Rissoidea	Rissoidae	Rissoa	membranacea	UK	Pleistocene	16.34	3.71	27.82	16.6	8.46	27.07
776	9636bHstar	Scaphopoda	Dentaliida		Dentaliidae	Antalis	sp.	UK	modern	14.69	10.64	10.89	34.6	21.51	7.66	This study
777	9637bHstar	Scaphopoda	Dentaliida		Dentaliidae	Antalis	sp.	UK	modern	16.48	14.27	10.98	32.28	19.31	6.69
778	8713bHstar	unknown	unknown	unknown	unknown	unknown	unknown	UK	Early Bronze Age	42.57	9.32	6.2	12.94	19.26	9.72
779	8714bHstar	unknown	unknown	unknown	unknown	unknown	unknown	UK	Early Bronze Age	44.47	9.65	5.87	12.08	18.16	9.75
780	8715bHstar	unknown	unknown	unknown	unknown	unknown	unknown	UK	Early Bronze Age	39.32	8.97	6.4	13.75	20.51	11.04
781	8716bHstar	unknown	unknown	unknown	unknown	unknown	unknown	UK	Early Bronze Age	40.23	10.55	6.45	16.56	17.17	9.04
782	8717bHstar	unknown	unknown	unknown	unknown	unknown	unknown	UK	Early Bronze Age	43.61	9.84	5.72	12.76	18.55	9.52
783	8718bHstar	unknown	unknown	unknown	unknown	unknown	unknown	UK	Early Bronze Age	39.38	11.2	6.26	16.05	18.15	8.96
792	8719bHstar	unknown	unknown	unknown	unknown	unknown	unknown	UK	Early Bronze Age	17.67	16.68	8.38	32.96	17.78	6.68
